# Supplementary material for: Western white pine SNP discovery and high-throughput genotyping for breeding and conservation applications
Source: BMC Plant Biol. 2014 Dec 30;14:380. doi: 10.1186/s12870-014-0380-6 (PMC4302426; doi:10.1186/s12870-014-0380-6)
Supplement: Additional file 1: Table S1. — Characteristics of the shoot-tip transcriptome de novo assembled from RNA-seq reads of three cDNA libraries constructed from resistant seedlings. Table S2. Putative Pinus monticola proteins (with minimum length of 50) predicted by TansDecoder. Table S3. BLAST analysis of the western white pine shoot-tip reference transcriptome. Table S4. Summary of SNPs detected in three groups of candidate genes in the shoot-tip reference transcriptome by mapping of RNA-seq reads with highly stringent thresholds. [file 12870_2014_380_MOESM1_ESM.xlsx]

## Sheet: Table S1-Assembly
	Table S1: Assembly characteristics of Pinus monticola shoot-tip transcriptome
	Sample ID	Contig measurement
		N75	N50	N25	Mini	Maxi	Ave	Count	Total (bp)
	Assembly of three libraries together
	The whole assembly	391	920	1997	103	16426	630	95727	60328561
	Reference transcriptome (*)	641	1376	2367	201	16426	843	54661	46069734
	(*) 46,578 contig with length > 200-bp and read count > 50 , plus 8,083 contigs with read count < 50 but blastn E < e-10 when searched against the Pinus Gene Index (PGI) database (77,326 contigs, Release 9.0, March 26, 2011, http://compbio.dfci.harvard.edu/tgi/tgipage.html).

## Sheet: Table S2-ORF
	Table S2: Putative proteins (with minimum length of 50) predicted by TansDecoder
	WWP shoot-tip transcriptome databases		Putative open reading frame (ORF) types and number
		Transcripts	3'-Partial	5'-Partial	Complete	Internal	Total ORFs
	Refertrence transcriptome	54661	6741	9861	14287	10571	41460
	Percentage		0.2527	0.237844	0.344597	0.254969	1

## Sheet: Table S3-Blast
	Table S3: BLAST analysis of western white pine shoot-tip reference transcriptome de-novo assembled by RNA-seq
	Database *		BLAST	E<10e-100	E<10e-50	E<10e-6	Total
	WWP-shoot-tip reference transcriptome (54,661 transcripts)	WWP- Needle-43890 transcripts	BLASTn	34,219 (62.6%)	39,478 (72.2%)	46,696 (85.4%)	54,661 (100%)
		PGI-77,326 contigs	BLASTn	21,930 (40.0%)	30,343 (55.5%)	42,825 (78.3%)	54,661 (100%)
		Mlaricis_populina-16,399-proteins	BLASTx	830 (1.5%)	2,321 (4.2%)	10,024 (18.3%)	54,661 (100%)
	WWP-shoot-tip reference transcriptome (41,460 putative proteins)	PGI-77,326 contigs	tBLASTn	10,737 (25.9%)	17,600 (42.5%)	32,914 (79.4%)	41,600 (100%)
		Pita-64,809 proteins	BLASTp	10,130 (24.4%)	16,222 (39.1%)	25,479 (61.5%)	41,600 (100%)
		WWP- Needle-43890 transcripts	tBLASTn	13,676 (30.0%)	21,437 (51.7%)	36,480 (88.0%)	41,600 (100%)
	Pita-64,809 proteins	WWP-shoot-tip reference transcriptome (54,661 transcripts)	tBLASTn	15,966 (24.6%)	29,738 (45.9%)	60,172 (92.9%)	64,809 (100%)
		WWP-shoot-tip reference transcriptome (41,460 putative proteins)	BLASTp	15,766 (24.3%)	28,965 (44.7%)	57,751 (89.1.3%)	64,809 (100%)
	* The Pinus Gene Index (PGI) database contains 77,326 contigs (Release 9.0, March 26, 2011, http://compbio.dfci.harvard.edu/tgi/); the loblolly pine genome database (Pita) contains 34,059 proteins with high sequence quality and 30,750 protein with low sequence quality (assembly v1.01, Nov. 20, 2013, http://pinegenome.org/); and Mlaricis_populina data base contains 16,399 proteins (http://genome.j…

## Sheet: Table S4-SNP extraction
	Table S4 Statistics of single nucleotide polymorphisms (SNPs) in the candidate groups of genes expressed in the Pinus monticola shoot-tip transcriptome
	Contig Group	Contigs (n)	Contig length range (bp)	Total length (Kb)	Total SNP (n)	Contig with SNP (%)	One SNP per length (bp) on average
	Pinus highly conserved genes	21950	202 - 16,426	27670	97063	13,490 (61.5%)	285
	Differentially expressed genes	740	201-7,200	913	7248	616 (83.2%)	126
	Resistance gene analogs	745	201 - 5,086	493	6078	624 (84.3%)	81
	Total	22868	201-16.426	29076	110389	14,730 (64.4%)	263
