# Supplementary material for: Western white pine SNP discovery and high-throughput genotyping for breeding and conservation applications
Source: BMC Plant Biol. 2014 Dec 30;14:380. doi: 10.1186/s12870-014-0380-6 (PMC4302426; doi:10.1186/s12870-014-0380-6)
Supplement: Additional file 2: Figure S1. — BLAST top-hit species distribution. [file 12870_2014_380_MOESM2_ESM.xlsx]

## Sheet: Table-S5
Table S5: Primers and probes for 227 SNP loci successfully genotyped by Sequenom iPlex
Primer Name	Primer Sequence (5' >> 3")
F0_contig_gkd9-13_TC-R	ACG TTG GAT GAA GAC ACT TGT GAC AAC CCG
F0_contig_gkd9-13_TC-P	CCC CTC AGC AAT GGC AAT TCA TAA A
F0_contig_gkd9-13_TC-F	ACG TTG GAT GGA CAG AGC ATC ACC ATC ATC
F0_contig_cons371_Pt-0-6116_CT-R	ACG TTG GAT GGC CTT CAC TCA TTA GTA CTG
F0_contig_cons371_Pt-0-6116_CT-P	CCG TTG GCA AAG TAC ATC TCA TTC ATG
F0_contig_cons371_Pt-0-6116_CT-F	ACG TTG GAT GCG TGT TTC AGG CGT AGT TTC
F0_contig_9986_TA-R	ACG TTG GAT GCC TGT CAA ATA GTT TGC TGG
F0_contig_9986_TA-P	AGT GTA AAC TAG AGT ACC ATA TC
F0_contig_9986_TA-F	ACG TTG GAT GGG GTA TAC GAC CAA ATT CTG
F0_contig_9911_AG-R	ACG TTG GAT GAA GCC CTG TTA CTC GGA TAG
F0_contig_9911_AG-F	ACG TTG GAT GAT TTT CGT TGA GGA GGC TCG
F0_contig_9911_AG -P	GAC GCT TCC TAT TTC TCC A
F0_contig_9367_GT-R	ACG TTG GAT GGC AAA GGT CGT TCT GTA TCC
F0_contig_9367_GT-P	GAG AGA AAT TTA TGC TCC TAA AT
F0_contig_9367_GT-F	ACG TTG GAT GTT TCG AAC TGT ACT GCC GTC
F0_contig_9337_TC-R	ACG TTG GAT GCC AAA CGA CTA AGA AGA ACG
F0_contig_9337_TC-P	GGT AAA CCG CGG CCA GTT TGG CAA CTT TAC
F0_contig_9337_TC-F	ACG TTG GAT GTG TAA ACC GCG GCC AGT TTG
F0_contig_9241_GA-R	ACG TTG GAT GCT TCT TTG AAC CAC ATG TGC
F0_contig_9241_GA-P	ATG GTT GGC ATG ATA CGA T
F0_contig_9241_GA-F	ACG TTG GAT GAT GCC ATA TGG AAC GCA GAG
F0_contig_9162_AG-R	ACG TTG GAT GGA GGT TCG TAG AAA CCT GTC
F0_contig_9162_AG-P	TGG TCA GGT TTT CCA CAA ACG AGC TCC CC
F0_contig_9162_AG-F	ACG TTG GAT GCT GGT CTT TCC AGT AAG ACG
F0_contig_9161_AT-R	ACG TTG GAT GTG TAG AGG TAG ACA GCG AAG
F0_contig_9161_AT-P	CCC CTA TCT CTC ACA AGA
F0_contig_9161_AT-F	ACG TTG GAT GCA AAA GAC GAA GCG GCA ATC
F0_contig_9160_AG-R	ACG TTG GAT GGC GTT TGA GGA TCA TGT ATC
F0_contig_9160_AG-P	TGG ACG GAC GTC ATA GAT GGA ATA T
F0_contig_9160_AG-F	ACG TTG GAT GAT CAA ACC CCA TGA GCT TCG
F0_contig_9142_CT-R	ACG TTG GAT GTG CCA TGG ATT GCC ATT ATC
F0_contig_9142_CT-P	TTT GGG CAA AAT AGA CGG T
F0_contig_9142_CT-F	ACG TTG GAT GGT ATT TTG GAG ATT TTG GGC
F0_contig_859_CT-R	ACG TTG GAT GTA GCC ACC ATA TGG AGA AGG
F0_contig_859_CT-F	ACG TTG GAT GTG GTT ATC CTC CAT CAG AGC
F0_contig_859_CT -P	CTC AGA GCA TAA TGC ACC A
F0_contig_8587_GC-R	ACG TTG GAT GGA CGC AAG AAG ATA GCT ACG
F0_contig_8587_GC-P	AAA TCA GCC AGC GAT CTG CTA AAA CAT TGA
F0_contig_8587_GC-F	ACG TTG GAT GGG CCT TCA TGG TCT CTC ATC
F0_contig_8523_GC-R	ACG TTG GAT GGC CAG CTT AAC CTC AGT TTC
F0_contig_8523_GC-F	ACG TTG GAT GGA GGC AGA TTT TTG TGT CCG
F0_contig_8523_GC -P	GGC CGA GGG AAG ATG GCG ACG AAA GA
F0_contig_8172_CA-R	ACG TTG GAT GTC TGA TCG GAA GCC TAT TCG
F0_contig_8172_CA-F	ACG TTG GAT GCG AAG ACG ATA AAG TAG CCC
F0_contig_8172_CA -P	GAG TCG GGA TTC GGA AAG CTA TT
F0_contig_7675_TC-R	ACG TTG GAT GAA GGT TCC AGG TGG ATT AGG
F0_contig_7675_TC-F	ACG TTG GAT GTC TCC GAT GAG AAA CAC AGC
F0_contig_7675_TC -P	AAA GGA GAA ACA CAG CGA TGA ACG CAA
F0_contig_7584_CT-R	ACG TTG GAT GAC AAC CAG AGA GAA TTC CCC
F0_contig_7584_CT-P	ATC AAA AAA GTG GCA GGG CAT CA
F0_contig_7584_CT-F	ACG TTG GAT GGG CCC AGA AGC AAA AAA GTG
F0_contig_6773_GA-R	ACG TTG GAT GTA GGG ACA TGT GGA TCA GAG
F0_contig_6773_GA-P	CCC AAT TCC TAA ATC CAA CCA GAC
F0_contig_6773_GA-F	ACG TTG GAT GTT TGC ATC ATC GAC CTC CAC
F0_contig_67498_TC-R	ACG TTG GAT GTG ATC ACC TGC GAG ATT TGG
F0_contig_67498_TC-P	GGT GAT CCT GCA TTC C
F0_contig_67498_TC-F	ACG TTG GAT GAG GTC TCT TAG GTG ATC CTG
F0_contig_6749_CT-R	ACG TTG GAT GCT TTG TTC TCT CCT TGG TGG
F0_contig_6749_CT-F	ACG TTG GAT GCA TCT CCA AAA AGG CAG AGC
F0_contig_6749_CT -P	CGT TCC ACA TGA TAG GCA
F0_contig_67454_1_GA-R	ACG TTG GAT GTT TTC TGT CCT CTG GAA ATG
F0_contig_67454_1_GA-P	AGG ACG AGA GTG CTT CTT AGA
F0_contig_67454_1_GA-F	ACG TTG GAT GAA GGC TTA CCA CTT GCT TTG
F0_contig_6316_AG-R	ACG TTG GAT GAA GCA TAG GAG CAG AAG AGC
F0_contig_6316_AG-F	ACG TTG GAT GTA CAT CCC GTG ACA AGA ATG
F0_contig_6316_AG -P	CAT CAC GTG ACA AGA ATG TAC TCA TAA G
F0_contig_6310_CG-R	ACG TTG GAT GTC GAA CTT GTG AAG GAT GTG
F0_contig_6310_CG-P	CCA GAC ATT TGT CTA TAA TGT TGT CCT TCC
F0_contig_6310_CG-F	ACG TTG GAT GGC GAG AAT CAT TTC TTC TGG
F0_contig_60061_GT-R	ACG TTG GAT GTT CGA GGG ATC CAA AGA CAC
F0_contig_60061_GT-P	GCA AAG CAT GCC GAG CAA ACA A
F0_contig_60061_GT-F	ACG TTG GAT GAT TGG GAA AAG CAT GCC GAG
F0_contig_59411_CA-R	ACG TTG GAT GTG GTC AGC AGT TCA TCA CAG
F0_contig_59411_CA-F	ACG TTG GAT GAT GGG AGA ATC AAC TCG CAG
F0_contig_59411_CA -P	AAC TCG CAG GTT CTT T
F0_contig_58539_AT-R	ACG TTG GAT GTG ACA AGT CCT TTT GGG AAG
F0_contig_58539_AT-F	ACG TTG GAT GCG TCA TCT TGA AGA AGA TCG
F0_contig_58539_AT -P	CAA GGT TTA TGT CTG CTG GGA GT
F0_contig_5853_GA-R	ACG TTG GAT GCT CTG CTA AAC ATT CTG GGC
F0_contig_5853_GA-F	ACG TTG GAT GGG AGG AGG ATG ATT TCA TGG
F0_contig_5853_GA -P	ATA GGC ATA AGA CTG CAA GAT TAA GTT GA
F0_contig_5691_AG-R	ACG TTG GAT GAC AAT CCC TAG CAG GAG GAG
F0_contig_5691_AG-F	ACG TTG GAT GAT GCA GAA CAA GAG CGC CTC
F0_contig_5691_AG -P	CCC CTC CAC CTG CAG AGT AGT
F0_contig_5648_CG-R	ACG TTG GAT GAT AAG GGT GGA GAA AGA CGG
F0_contig_5648_CG-F	ACG TTG GAT GCA TCT AGA TCC ACA AAC GCC
F0_contig_5648_CG -P	ATT CCA CAC CGT CCA T
F0_contig_55637_GA-R	ACG TTG GAT GTT TCT CAC CCA GAT ATG CGG
F0_contig_55637_GA-P	GCA TCA AGA CCA GCT CT
F0_contig_55637_GA-F	ACG TTG GAT GGT AGA AGA CCG GGA TGA TAG
F0_contig_53002_AT-R	ACG TTG GAT GAT AGG AAG AGT TCG GGT TAC
F0_contig_53002_AT-P	GGA CAA TGT AAA GTG CCT TTA TCT GC
F0_contig_53002_AT-F	ACG TTG GAT GCC GGT CAA GCT CTT AAG AAG
F0_contig_5264_GA-R	ACG TTG GAT GAG CGG ATA TGA CTT TCC CTG
F0_contig_5264_GA-F	ACG TTG GAT GCT TTG ACT TTG TCC TCC TAC
F0_contig_5264_GA -P	AAT GAT GGT AAT CAT GAT ACT C
F0_contig_50665_AT-R	ACG TTG GAT GAT ATT GCA CGC CTC CAG CTC
F0_contig_50665_AT-F	ACG TTG GAT GAG AAC CTC TGA CCC TCA AAC
F0_contig_50665_AT -P	CTT CAA GAG AAG CCG CGA T
F0_contig_4962_CT-R	ACG TTG GAT GAC GGA CTT ATT TCT CCC GAG
F0_contig_4962_CT-P	GGT CCG TTA ATG ACG AGT TG
F0_contig_4962_CT-F	ACG TTG GAT GCG ATG TTT GCA GGT AGG ATG
F0_contig_49469_CA-R	ACG TTG GAT GTT CTG CTC TCA TGC CTT CTC
F0_contig_49469_CA-P	TCC CCA TCA CAG GCC TTT A
F0_contig_49469_CA-F	ACG TTG GAT GTT CAG CGA TAA TGG TAA CCC
F0_contig_48573_GC-R	ACG TTG GAT GAG CAA AGC GGC AGA GTT CAG
F0_contig_48573_GC-F	ACG TTG GAT GAA TTT GGG CTC TTC CTG TTG
F0_contig_48573_GC -P	GGG ATC TTC CTG TTG AAG AGA T
F0_contig_48562_AG-R	ACG TTG GAT GTG TGT AGG ATG AGA GGG ATG
F0_contig_48562_AG-P	GCC AGT GAT AAA GGT GCG
F0_contig_48562_AG-F	ACG TTG GAT GGA ACA TGG ACG ATA TGT TGC
F0_contig_48002_CT-R	ACG TTG GAT GGT GGA CTG AGA AGA CTA CTG
F0_contig_48002_CT-P	TCT TCG TCG TCG CTC A
F0_contig_48002_CT-F	ACG TTG GAT GAC ATC CCC TTC CTC ATC TTC
F0_contig_4779_AT-R	ACG TTG GAT GGG AAA CTG TTA AAG CTC CGC
F0_contig_4779_AT-F	ACG TTG GAT GGC CCT CAA GCT GCT TAA ATG
F0_contig_4779_AT -P	CCT CAG CTA CTT CTA TAG CAG GGC
F0_contig_4776_AT-R	ACG TTG GAT GCA ACG AAT TGG TCC TGA TGC
F0_contig_4776_AT-P	CTT ACC TGA GCT AGA AGT
F0_contig_4776_AT-F	ACG TTG GAT GTT TTT CTC CAA CCC CAC GAC
F0_contig_47508_GT-R	ACG TTG GAT GGC CAC TTG TCA ATG CAT TCC
F0_contig_47508_GT-F	ACG TTG GAT GCA ATG TGC TGT GTG TCT TGG
F0_contig_47508_GT -P	TAT CTA AAT GAA AAG CTA CAG CAA
F0_contig_4722_AG-R	ACG TTG GAT GGA TCG TGG GAA AGG TTT TCG
F0_contig_4722_AG-F	ACG TTG GAT GAC AAG GCG ATG TGT TCA GTC
F0_contig_4722_AG -P	GGT AAG TCT CGT GGG ACA GAG CAA C
F0_contig_46942_GT-R	ACG TTG GAT GAG AAA TAT GGA TAG CTG TGC
F0_contig_46942_GT-P	CAT TCA CTC CGC TGC AGT GCA TCA
F0_contig_46942_GT-F	ACG TTG GAT GAA CAC AAA CCC TTC ACT CCG
F0_contig_46650_GC-R	ACG TTG GAT GTC CAG TTC TTG AAA GCC CTC
F0_contig_46650_GC-F	ACG TTG GAT GAT CTA ATG TAT TCG GGC GGG
F0_contig_46650_GC -P	CCA AAC AGG CGG AAT CGA AGG CT
F0_contig_46422_GA-R	ACG TTG GAT GCA TCC ATC CAC AGA GTT TG
F0_contig_46422_GA-P	GGG TTG TAA GCA CAT CTT TA
F0_contig_46422_GA-F	ACG TTG GAT GGC CTT TCA TCG TGT AAA TGG
F0_contig_46300_TA-R	ACG TTG GAT GTC TTT TGG AGA ATT CTG GCG
F0_contig_46300_TA-F	ACG TTG GAT GAC ATC CTG AAG GGC CAA ATC
F0_contig_46300_TA -P	AGG GCC AAA TCA TCA TC
F0_contig_46222_CG-R	ACG TTG GAT GGC ATG AAA ATC GAA ATG CTT C
F0_contig_46222_CG-P	CCT CAT TCA GCT CCC T
F0_contig_46222_CG-F	ACG TTG GAT GGT ACT CGA GTC AAT CAA ACC
F0_contig_4542_GA-R	ACG TTG GAT GGC AAA GAA GAA GAC GTC AGC
F0_contig_4542_GA-F	ACG TTG GAT GAG GCG CGA GAA ATT CGA TAG
F0_contig_4542_GA -P	GTT TCT CCA TGG CCA AAT
F0_contig_45227_GC-R	ACG TTG GAT GGG AAC AGT TGC CGT TGT ATC
F0_contig_45227_GC-F	ACG TTG GAT GAG GTT GCA GTT AAG GCC AAG
F0_contig_45227_GC -P	AGC CAA GTG CAA ATA TAA GA
F0_contig_45205_AG-R	ACG TTG GAT GAT AAA TGC CTC GTC GAG GTG
F0_contig_45205_AG-P	TTA CCA TGT CTC GCA GGT GAT C
F0_contig_45205_AG-F	ACG TTG GAT GGC AAT GAA GCG TCA GCA ATC
F0_contig_44862_GA-R	ACG TTG GAT GTA GTG ACT CCT CTT CGA CTC
F0_contig_44862_GA-P	AGT CCG GAT CAA ACT GTA CT
F0_contig_44862_GA-F	ACG TTG GAT GGA ACT TTT GCC GGA TCA AAC
F0_contig_43641_TC-R	ACG TTG GAT GAA TCA AAG TCC TCT GTC CGC
F0_contig_43641_TC-F	ACG TTG GAT GAG AAT GCA CGA TCA CCT GAG
F0_contig_43641_TC -P	CCC CGG ATC TGG GAA GAC ATC TTG CCA AC
F0_contig_42532_GA-R	ACG TTG GAT GGG AAC ATG TAA TCT GGA CTG
F0_contig_42532_GA-F	ACG TTG GAT GAC AGC TCA TGC CGA AAC AAC
F0_contig_42532_GA -P	GTT GGT TCT GAT GAA AAG AAA CAT GGT AA
F0_contig_42419_AG-R	ACG TTG GAT GCT GTT AGT ATC TGA GGA TGC
F0_contig_42419_AG-F	ACG TTG GAT GAC CTT TTG AAG GCG TAG CTG
F0_contig_42419_AG -P	AAG GCG TAG CTG CAA TAC
F0_contig_41609_AT-R	ACG TTG GAT GGA TGG AAG TAA GCT GAG TGC
F0_contig_41609_AT-F	ACG TTG GAT GAA TGT CTG GCA GTG TCG AAG
F0_contig_41609_AT -P	TGT CGA AGA TCA AGC CAA AA
F0_contig_41435_GA-R	ACG TTG GAT GAA GCA ATG TTC ATT GCA CCG
F0_contig_41435_GA-F	ACG TTG GAT GAA GGG CTC AGG AAA ACG ATG
F0_contig_41435_GA -P	ACG ATG GTT CGA TGG G
F0_contig_4129_AT-R	ACG TTG GAT GCT CTC TTG GAC CCA TAA TTG
F0_contig_4129_AT-P	TAA GCA AAT ACT TTC TTC CAA C
F0_contig_4129_AT-F	ACG TTG GAT GTT GTC AAG CAG AGG CTT TAG
F0_contig_41219_TA-R	ACG TTG GAT GTC ATT TCC AGT GGA CTG GTG
F0_contig_41219_TA-P	CCT CCG CCC ATA TTT CAT CTC ATA CAT TAA
F0_contig_41219_TA-F	ACG TTG GAT GGA AGA ATG TCT CCT TTC TGC
F0_contig_40847_GA-R	ACG TTG GAT GAA AGG TAT ATG GGG CAC TTC
F0_contig_40847_GA-P	ACC CTC CCC AAT TCA TCT T
F0_contig_40847_GA-F	ACG TTG GAT GCC CTT TAC CTC ATC AGG AAC
F0_contig_40025_CT-R	ACG TTG GAT GCC TCT TCT TCA TCA GTC TGC
F0_contig_40025_CT-P	ACA AAT CCT TCA TTC AAG AGC
F0_contig_40025_CT-F	ACG TTG GAT GTG GCG GGA TAT CTG TTC TTC
F0_contig_3808_AG-R	ACG TTG GAT GAT CCG AGG GCA GAA ATT TGG
F0_contig_3808_AG-F	ACG TTG GAT GGA CAG CTG ATC AGT TGG AAG
F0_contig_3808_AG -P	CCT ACC CCC AAC AAA GTT
F0_contig_3704_CG-R	ACG TTG GAT GTG TCA TCG CAG TAG ACC AAC
F0_contig_3704_CG-F	ACG TTG GAT GAG AAG ACG ATC TCT CTC CAG
F0_contig_3704_CG -P	TAC AGC AAG TCC TTC GAC TCC
F0_contig_3657_TC-R	ACG TTG GAT GGC CTT TAA CAT GTG GCG CTC
F0_contig_3657_TC-F	ACG TTG GAT GTC CCT GCA ATG AGA GGA AAC
F0_contig_3657_TC -P	CCC TAA AGC TTC GCT A
F0_contig_36542_GC-R	ACG TTG GAT GCG ATG TTA ACA TCC TCT CGC
F0_contig_36542_GC-F	ACG TTG GAT GTT CTG CAA CTT CCA AGT CCC
F0_contig_36542_GC -P	ATC CAA GTC CCA CCT AT
F0_contig_36473_CA-R	ACG TTG GAT GTA ACA GAA TCC GGC AGG TTG
F0_contig_36473_CA-F	ACG TTG GAT GAT AAA AAG CGG GAG CTG ATG
F0_contig_36473_CA -P	CAG GGC GAG GGC ATG CCA TCG CTT CA
F0_contig_3620_GA-R	ACG TTG GAT GCG TAG TTT CAA AGC AGG GTG
F0_contig_3620_GA-F	ACG TTG GAT GAC GAT CAC AAC TAG ACA CGC
F0_contig_3620_GA -P	ACC ACT ATT TAT TTA GAT ATA CCA CC
F0_contig_3610_CA-R	ACG TTG GAT GTG ATA GCG ACA AGT TAG GGC
F0_contig_3610_CA-F	ACG TTG GAT GAG CTC CTG AAT CGA ATC GTG
F0_contig_3610_CA -P	GGG GCC CTG GAT CGT GCG
F0_contig_35731_CT-R	ACG TTG GAT GTT GAA GAG ATG ACT CTC CCC
F0_contig_35731_CT-P	GTA ATT TTT CCA GTG ACC A
F0_contig_35731_CT-F	ACG TTG GAT GGT GGC ACT TGG CCA TTC TAT
F0_contig_34273_AT-R	ACG TTG GAT GTG GAT CGG ATC ATG TGC TTG
F0_contig_34273_AT-F	ACG TTG GAT GAT AGC AGA TGA CTG TGC CTC
F0_contig_34273_AT -P	TAC TGT GCC TCT TTC CC
F0_contig_3424_CA-R	ACG TTG GAT GCC CTG TCT CTT TTC TGC TTC
F0_contig_3424_CA-P	CCT TTT CGG TTG TCG GAA TCT CAG T
F0_contig_3424_CA-F	ACG TTG GAT GTA AGC CCT TAC ACT CTG CTG
F0_contig_3332_GA-R	ACG TTG GAT GTT GGA CTC TAA GCA ACA GCG
F0_contig_3332_GA-F	ACG TTG GAT GAA ACC CAA AAC CCC AGA CAG
F0_contig_3332_GA -P	GGG GAA TGT TAT GCG AGG A
F0_contig_33000_TC-R	ACG TTG GAT GAG ATG TGG AAG AGT CTT CGG
F0_contig_33000_TC-F	ACG TTG GAT GGG CAC TGA GAT TAA CTC AAC
F0_contig_33000_TC -P	TTT CAA TCT CTA AGC AGT TGA TAA TAT
F0_contig_32977_CT-R	ACG TTG GAT GCG CAT TAA AGC ACA GCT TCG
F0_contig_32977_CT-F	ACG TTG GAT GGG GCA TGG AAA AAA ACC AGC
F0_contig_32977_CT -P	GGG AAA AAA ACC AGC TAT TCA
F0_contig_32937_AG-R	ACG TTG GAT GCA TAT CGC AGT TTC TCC TTC
F0_contig_32937_AG-F	ACG TTG GAT GTT GAC GCG GGA TTG AAT GAC
F0_contig_32937_AG -P	TCG CAG ACG GAA GTT TCT GGC TGT T
F0_contig_32162_TC-R	ACG TTG GAT GTA GTG GTA GAA GAA CGG AGG
F0_contig_32162_TC-F	ACG TTG GAT GAC CCG GGC TAT ATT TGA CAG
F0_contig_32162_TC -P	AGC AAT TTC CAC TGA ACA C
F0_contig_32014_GT-R	ACG TTG GAT GAG TTC CAT TGG TGT CCA AGG
F0_contig_32014_GT-F	ACG TTG GAT GCT TGC AGA CGT TCC AAT GGC
F0_contig_32014_GT -P	GGG AGT TAA GAA ACG CAG ACT TA
F0_contig_31905_GA-R	ACG TTG GAT GGT TTC CTC TCA GTT CGG ATG
F0_contig_31905_GA-F	ACG TTG GAT GGA AAT TGC CCT AAG GTT AGC
F0_contig_31905_GA -P	TAT GGA AGG AGT CAC GTA A
F0_contig_3186_TA-R	ACG TTG GAT GTC TTT GCA GGG CTT CCA TAC
F0_contig_3186_TA-F	ACG TTG GAT GGA GTT ACA GAG ACA AGC TTC
F0_contig_3186_TA -P	AGC TAC AAA GTG GCA GT
F0_contig_31404_TC-R	ACG TTG GAT GGG ATG GCA TAC AAA GGA GTC
F0_contig_31404_TC-P	AGA CAA TGA AAA AAC ATG AAA TGT CTA
F0_contig_31404_TC-F	ACG TTG GAT GGC CTT ATC CCT TCT TTC TCC
F0_contig_3113_AG-R	ACG TTG GAT GGA ATC TTC AGA GTC TGC GTC
F0_contig_3113_AG-F	ACG TTG GAT GTT GAT TCC TGG AGT GAC TGC
F0_contig_3113_AG -P	GAT ATT TAA TCA ACA CTA GTG ACA G
F0_contig_30699_GA-R	ACG TTG GAT GAA ACC TTC TGG CGT TTC CTC
F0_contig_30699_GA-F	ACG TTG GAT GAT GGT ATA AGC GAC ACC ACG
F0_contig_30699_GA -P	TGC AAT TTC CAT GGC G
F0_contig_3021_GA-R	ACG TTG GAT GGA ACT TCC TCC AAG AAA CTC
F0_contig_3021_GA-F	ACG TTG GAT GTT TGT TAT GGG AGA GGG AGC
F0_contig_3021_GA -P	AAA AGG GGA GCA AAG AT
F0_contig_30145_AG-R	ACG TTG GAT GCT TGT ACA TCG GTT CTC TGG
F0_contig_30145_AG-F	ACG TTG GAT GAA AGC CAA AAC CAA GCC TGC
F0_contig_30145_AG -P	TTC TCC CTT GGC CAT TTT A
F0_contig_29965_CG-R	ACG TTG GAT GTG TTG GGT ATT TGT TGT CGC
F0_contig_29965_CG-F	ACG TTG GAT GTA TCA TCG TCG GAT GGC TTG
F0_contig_29965_CG -P	ATC ACC AGA GTC TTA CTA TCA
F0_contig_29959_GA-R	ACG TTG GAT GTC CTC TCA TTC TGG TAG GTG
F0_contig_29959_GA-F	ACG TTG GAT GGA GGC ATT AAC ACC ATC GTC
F0_contig_29959_GA -P	CGT CAT GAA TGC AGG TA
F0_contig_2919_GC-R	ACG TTG GAT GAC AAA CTT CTG CCC TTC AGC
F0_contig_2919_GC-F	ACG TTG GAT GTA TGT GGT GAT CGA GCA ACG
F0_contig_2919_GC -P	AGG TTG CCT GGA AAT GAT GAC CAT CC
F0_contig_28972_GT-R	ACG TTG GAT GTC TAA TCT CCA ATG AGC CAG
F0_contig_28972_GT-F	ACG TTG GAT GAG ATT TGC AGC ACC CTA TGG
F0_contig_28972_GT -P	CTC CAT GGA TTC TTC AGT AAA C
F0_contig_2888_AG-R	ACG TTG GAT GTG GAG AAG GAG GGC ATG AAC
F0_contig_2888_AG-F	ACG TTG GAT GCC GTA AGT CAC GTT GAT CTG
F0_contig_2888_AG -P	TGC CCT TTG GCG CAC TGC CAT CC
F0_contig_2870_GT-R	ACG TTG GAT GAT GTC AGA GAA AAC GCA AGG
F0_contig_2870_GT-P	GGG CAG AAT GAG TGA AAC CGT
F0_contig_2870_GT-F	ACG TTG GAT GTC TGT ATG CCC TCA TTG ACG
F0_contig_28451_AG-R	ACG TTG GAT GTC CGC CAC AGG AAT ATT GTC
F0_contig_28451_AG-F	ACG TTG GAT GGC AGG GAT TCC CAC AAA TTC
F0_contig_28451_AG -P	GTA GTT GAA TCC CCA TTT GAG AAA T
F0_contig_28332_CG-R	ACG TTG GAT GCG TGA CGT GGA TTG ATT TTG
F0_contig_28332_CG-F	ACG TTG GAT GAT GTT TCC CTT CCG TTG CTC
F0_contig_28332_CG -P	GGA AGA TAT TGA ATA CGA GAG CC
F0_contig_28209_CG-R	ACG TTG GAT GTC TGG GTT CAT CGA TGT TGC
F0_contig_28209_CG-F	ACG TTG GAT GCA GCA CTT CAG AGA ACA ACG
F0_contig_28209_CG -P	ATG GCT ATC TAC TTC TCC
F0_contig_27743_AG-R	ACG TTG GAT GAG CTT GCA ATG GAC TTC CTT
F0_contig_27743_AG-P	TGG AAG TAT CAG TTG AAG TTT
F0_contig_27743_AG-F	ACG TTG GAT GTA AGA CTC TTC TGT ATG TCG
F0_contig_27597_TA-R	ACG TTG GAT GAA AAA AGC GCC CAA GCA ACC
F0_contig_27597_TA-F	ACG TTG GAT GTT ATC TGG GTG GCA GTC TAC
F0_contig_27597_TA -P	CGG TGC CCA ATT ACA T
F0_contig_27502_AG-R	ACG TTG GAT GCT TCA GGA AAA GTG ATC TGG
F0_contig_27502_AG-F	ACG TTG GAT GCA GAA CTG TCT CCA CTG TAG
F0_contig_27502_AG -P	TTC GAA CAA ACT CCC ACT ATC C
F0_contig_27445_TC-R	ACG TTG GAT GCT CTG TTC CAC AAA GAT GCC
F0_contig_27445_TC-F	ACG TTG GAT GCT ATG AGT GGC AAT AGG GTG
F0_contig_27445_TC -P	GGG ATG GAT GAC AGA CAT CAA ATG
F0_contig_27230_CA-R	ACG TTG GAT GAA TGG CTG CTT CCC TTC CAC
F0_contig_27230_CA-P	ACT GAT GAA CAC GTC GTA G
F0_contig_27230_CA-F	ACG TTG GAT GCT TGC GAA CGT CTT CTT CAC
F0_contig_27176_CT-R	ACG TTG GAT GCT TCA ACA CCT TGT AGC GAG
F0_contig_27176_CT-F	ACG TTG GAT GAT TCA TAC TGC AGG GCT TCC
F0_contig_27176_CT -P	ATT CGA CAC ATC CTC TAG TCC
F0_contig_27037_AG-R	ACG TTG GAT GCT TCC CAA GCA CTT TCA ACG
F0_contig_27037_AG-P	AAG TTT GTA ACG ACC TGC
F0_contig_27037_AG-F	ACG TTG GAT GAC ATG CAA ATC CAT CTG GAG
F0_contig_26691_TC-R	ACG TTG GAT GCG CCC TGT GTA CTG TTA TAG
F0_contig_26691_TC-F	ACG TTG GAT GTA GCC TAT GCA ATA CAT CTC
F0_contig_26691_TC -P	CCC ACT ATG CAA TAC ATC TCT CAC GGT
F0_contig_26241_CT-R	ACG TTG GAT GAT TCC GGG AGA CCA ATA TGC
F0_contig_26241_CT-P	GCT GAG ATT AAG TTT ATC AAA GAT CA
F0_contig_26241_CT-F	ACG TTG GAT GAG CTT GAG AAG ATT GAG CAC
F0_contig_25371_GC-R	ACG TTG GAT GGT TGG AAG AGG GAA TAC CAG
F0_contig_25371_GC-F	ACG TTG GAT GCT AGT CCA CAC AAA TCC CTG
F0_contig_25371_GC -P	CCT TTT TTT GAT CCA TCA ATG AGT T
F0_contig_25219_CA-R	ACG TTG GAT GAG TTC CTT CAA CAA GTG TGG
F0_contig_25219_CA-P	ACA CTT TTT CAG GCC AGC CAT
F0_contig_25219_CA-F	ACG TTG GAT GAA TGA CTC TAC CCT TCT GGC
F0_contig_2465_AG-R	ACG TTG GAT GGG AAG GAC TTT GTA AGG TGG
F0_contig_2465_AG-F	ACG TTG GAT GTC CTT GGG GAT AAG GGT TAC
F0_contig_2465_AG -P	ATA AGG GTT ACA ATA CAA GAG GT
F0_contig_24556_TC-R	ACG TTG GAT GAG TTG CAA GAA CAA GAC CCG
F0_contig_24556_TC-F	ACG TTG GAT GGG TGT GTT TGC CTC TCT TAG
F0_contig_24556_TC -P	CCG AAC CTT CAC TTC T
F0_contig_24554_GA-R	ACG TTG GAT GTT CTA CCC CAC GAG CAA AAG
F0_contig_24554_GA-F	ACG TTG GAT GTC TCT GCG GCC ATT TTC TTC
F0_contig_24554_GA -P	TGT CTT CAA CTC GTC CTG CGT
F0_contig_24548_GA-R	ACG TTG GAT GCT GCA GAA GAC TCA GGT AAG
F0_contig_24548_GA-F	ACG TTG GAT GCT TAG CTG AGT GGT GGA TTC
F0_contig_24548_GA -P	GGA TTG AGC AAG TTT AGA CCA ATT TC
F0_contig_24483_AT-R	ACG TTG GAT GTG TCA GGG AGC TTC TGT TAC
F0_contig_24483_AT-P	GGT TTG CCG ATC CCA CCC
F0_contig_24483_AT-F	ACG TTG GAT GAT CGT TGC AAA GGG CTG ATG
F0_contig_24227_GC-R	ACG TTG GAT GTT TCC TCG TCC TTC AGC TAC
F0_contig_24227_GC-F	ACG TTG GAT GCT TCC TCC ATT GAT CTG CTG
F0_contig_24227_GC -P	CTA TCG AGT CCC CTC AGC
F0_contig_24036_CT-R	ACG TTG GAT GTC TGG TGT TTT GGA ATC TCG
F0_contig_24036_CT-F	ACG TTG GAT GCC TTG TGC TGG ATG CAA ATC
F0_contig_24036_CT -P	TGG TAG GAA TCG AAG AC
F0_contig_2359_GA-R	ACG TTG GAT GCT TTT AGG GCT CTC TTG TTC
F0_contig_2359_GA-F	ACG TTG GAT GTT GAA TAA GCG AGG CAT GTC
F0_contig_2359_GA -P	GAG GCA TGT CCA CAA T
F0_contig_23241_AT-R	ACG TTG GAT GTA TGC CGA CAC AAA CTC ACG
F0_contig_23241_AT-F	ACG TTG GAT GGA ATC CTT GAA CTG TGG CTG
F0_contig_23241_AT -P	TGT GGC TGC GAA GAT GAA
F0_contig_23015_CG-R	ACG TTG GAT GGC AGG AAT TGT AGA GTC GTC
F0_contig_23015_CG-P	AGA TGA GAT TGT TGG AAC GCG TGC
F0_contig_23015_CG-F	ACG TTG GAT GCA ACA GGA TGA GAT TGT TGG
F0_contig_2292_GT-R	ACG TTG GAT GCC ACA TAA CAG GTG GTT TGG
F0_contig_2292_GT-F	ACG TTG GAT GGA AGT GAG ACT TCC TTG CAG
F0_contig_2292_GT -P	GCA CGT TGC TCA ATC TGT AGA CA
F0_contig_22918_TC-R	ACG TTG GAT GAA CGT GCT GAT ACA GTC TCC
F0_contig_22918_TC-P	GGA GGG CGT ACT CGG AAG TTG GAA CT
F0_contig_22918_TC-F	ACG TTG GAT GCA TCT TTA GCA GCG TGC TTC
F0_contig_21876_CG-R	ACG TTG GAT GAA CGA CAA AGG GTT GAC GAC
F0_contig_21876_CG-P	TTT GTC TGT CCA TCC ATT TTT CCC T
F0_contig_21876_CG-F	ACG TTG GAT GTA AAT ACT GCC CTT CCC CTC
F0_contig_21587_CT-R	ACG TTG GAT GTG TTC GGG AAC TTC TGA AGG
F0_contig_21587_CT-F	ACG TTG GAT GAC GAA GTT TCC AGA GGA GAG
F0_contig_21587_CT -P	GGG TAG GCA AAC CCC GTG AAA TCG AGG
F0_contig_21509_AG-R	ACG TTG GAT GAC CCT AGC AAA GGT CAC GAT
F0_contig_21509_AG-P	AAG ATG TAG GCT GTT CA
F0_contig_21509_AG-F	ACG TTG GAT GCA TGA CCT TTC CTA GGG TT
F0_contig_21307_GA-R	ACG TTG GAT GTC CAA CAG TGT TAC AAG CCG
F0_contig_21307_GA-P	GCC AAA CAG ACA GCA CTG AAG ACC A
F0_contig_21307_GA-F	ACG TTG GAT GAC GAA CAA ATC CCA ACT GCC
F0_contig_21174_CA-R	ACG TTG GAT GTT TGT CAA CGC CAT CCC TTC
F0_contig_21174_CA-F	ACG TTG GAT GTA CAG GCA CAA GCA CAG TTG
F0_contig_21174_CA -P	CCC AAG CAC AGT TGC TAA AA
F0_contig_21084_GA-R	ACG TTG GAT GAC TGG ACA GAT ACT TGA GGG
F0_contig_21084_GA-F	ACG TTG GAT GTG CGT TGC CAC GAT GAA ATC
F0_contig_21084_GA -P	CAT GTT GTT GGT ACA CTC
F0_contig_20942_AT-R	ACG TTG GAT GTC TCT GGT GAT AGC AGT GTC
F0_contig_20942_AT-F	ACG TTG GAT GAA TCT CAG GCT TTT CAG CCC
F0_contig_20942_AT -P	ACA CCT CTC AGC ACT CGA CAC AG
F0_contig_20874_GC-R	ACG TTG GAT GTG AGA ATG GCA AGC AAG TCC
F0_contig_20874_GC-P	GAA ACT GAC GTG TAG GAA TC
F0_contig_20874_GC-F	ACG TTG GAT GCC CAC ATT TTG CAT ACA TGG
F0_contig_20810_contig_2_CG-R	ACG TTG GAT GTG CTT CTC AAG ACA GTC TTC
F0_contig_20810_contig_2_CG-F	ACG TTG GAT GCT GCA GTT GCT GAT TCA ACC
F0_contig_20810_contig_2_CG -P	TCG ATA AAA TGA GTG CGT ACC TCT T
F0_contig_20807_CG-R	ACG TTG GAT GTT GAT GGC CTG TGA ATC TGC
F0_contig_20807_CG-F	ACG TTG GAT GCC ATT GTT ATC AGA GGA CCG
F0_contig_20807_CG -P	CTA TAA GAG GAC CGA AAA ACC CA
F0_contig_20123_AG-R	ACG TTG GAT GGG GTA GTG TGA AAC ATG ATA
F0_contig_20123_AG-P	CCA CCA ACT ATC TTT CGG ATA GTG T
F0_contig_20123_AG-F	ACG TTG GAT GGA CCG TCT TTC TAC AGA GTG
F0_contig_20049_CT-R	ACG TTG GAT GGT GTC GAT GAA GGA ATA GGG
F0_contig_20049_CT-P	TTT TGA TCA GGC AAA AGT TCA TAA AC
F0_contig_20049_CT-F	ACG TTG GAT GGA AGT GCA GTT TGA TCA GGC
F0_contig_20025_CT-R	ACG TTG GAT GTC CCT CCC TCC TTA TAT TCC
F0_contig_20025_CT-F	ACG TTG GAT GCC TCT TGC CAC AAT GTT TCC
F0_contig_20025_CT -P	ACC ACA ATG TTT CCA GTA CA
F0_contig_20017_CT-R	ACG TTG GAT GGT TTG TGT GCT AAT TCC CCG
F0_contig_20017_CT-F	ACG TTG GAT GTA GCG GAG AAA GAA CCT CAG
F0_contig_20017_CT -P	CGG CGC CCA ACT GAT AAC AT
F0_contig_19672-440_CA-R	ACG TTG GAT GTG GCT TCA ATG AGC CAG TAG
F0_contig_19672-440_CA-P	AAC AAG ATT CTG GCT ATA TAA CTG TAG A
F0_contig_19672-440_CA-F	ACG TTG GAT GGT CAG CCC TCA AAT GTG AAC
F0_contig_19672-198_GA-R	ACG TTG GAT GCA TGT ATG GCT TCT GTC CTC
F0_contig_19672-198_GA-P	ATA CCC TCT GGT GCT AAC AAT CCG AAA CGA
F0_contig_19672-198_GA-F	ACG TTG GAT GCT TCT GGT GCT AAC AAT CCG
F0_contig_19672-1241_TC-R	ACG TTG GAT GGG AGT ATG ATC CTT GCA CTG
F0_contig_19672-1241_TC-P	CAG GAA GAG CCT TTT GTA CTT CAG GTA G
F0_contig_19672-1241_TC-F	ACG TTG GAT GAT CAC TGC AAG AAG TCC AGC
F0_contig_19442_CG-R	ACG TTG GAT GTG CAA TCG GCT ACC ATT GTC
F0_contig_19442_CG-P	GTG GTC CCA AAA AGA CCT GTC AT
F0_contig_19442_CG-F	ACG TTG GAT GTC CAG TCT TTC CAA TTG GTG
F0_contig_18815_TC-R	ACG TTG GAT GCT CGA TTG GAA AAT AGA GAC
F0_contig_18815_TC-P	TTC CGC CCG TAA TTC TTG ATC GTT CT
F0_contig_18815_TC-F	ACG TTG GAT GGA CGA GTC GAG TGA AAA ACC
F0_contig_18604_GT-R	ACG TTG GAT GTT CTG TGG GTT ATG GAC CTG
F0_contig_18604_GT-P	CCC CTG AAC AAA CCA TAA GCA
F0_contig_18604_GT-F	ACG TTG GAT GAG GCA TGT GAA GCC TGA TTC
F0_contig_184_TC-R	ACG TTG GAT GTG TTT TCT TTG GCT AGG CCC
F0_contig_184_TC-F	ACG TTG GAT GTT TCC CCA AAC CCC AAA TCC
F0_contig_184_TC -P	CCC GCC CAG AGC GCG AAA AA
F0_contig_17703_AG-R	ACG TTG GAT GGT GGT GTG CTG GAT AAT TGG
F0_contig_17703_AG-P	CTG AGC CGA CGC GTC TCG TCA AA
F0_contig_17703_AG-F	ACG TTG GAT GAA GCA GAA AGG AGG AGA AGG
F0_contig_1768_AG-R	ACG TTG GAT GGT GAT GAG AAG ATT GCG CAG
F0_contig_1768_AG-P	CAA CTT CCA CTC TAA GCT CCG TGA TAG CA
F0_contig_1768_AG-F	ACG TTG GAT GAG CCA ATC CAA GCT GAA GTG
F0_contig_16981_CA-R	ACG TTG GAT GGG GTG GTC TGA ATA CTT TGC
F0_contig_16981_CA-P	TGA CTT GAT CTC TGA ACA AT
F0_contig_16981_CA-F	ACG TTG GAT GGC CAA AGG AAT CTG GTA GTG
F0_contig_16804_GC-R	ACG TTG GAT GAG GAT TCA GGC CTC TGT TTC
F0_contig_16804_GC-P	GTG CTG CCC TTT GTT T
F0_contig_16804_GC-F	ACG TTG GAT GGG AAA TTG TGG CCA TAG CAG
F0_contig_1603_TC-R	ACG TTG GAT GGA AAC TTC GGT CTT CTA AGG
F0_contig_1603_TC-P	GGT CAG GAC AGA CGA CCA AAG TAA TTT C
F0_contig_1603_TC-F	ACG TTG GAT GGG ATA TAG GCC AGG ACT ATG
F0_contig_16012_GT-R	ACG TTG GAT GGC AGC AAG CTA TAC ACC AAC
F0_contig_16012_GT-F	ACG TTG GAT GGA GAG AAG AAA GCC ATG CTG
F0_contig_16012_GT -P	GTA AGG AAT GAA TGG AAA ATC AA
F0_contig_15668_TC-R	ACG TTG GAT GTC GTT AGC AGC AGG ATC AAC
F0_contig_15668_TC-P	TCC GTC TAT CAC ATT CAC AAA GAT C
F0_contig_15668_TC-F	ACG TTG GAT GTG TTG CAG AAG ACT AAC CCC
F0_contig_15425_GA-R	ACG TTG GAT GGG ATA TGT ATC CAG TTC CTG
F0_contig_15425_GA-P	CGA ATC GCA GTT CCC ATT AG
F0_contig_15425_GA-F	ACG TTG GAT GCA GGT AAG AAT CGC AGT TCC
F0_contig_15322_GA-R	ACG TTG GAT GCC CTT CTC ACA CCT ATT TCC
F0_contig_15322_GA-P	TGG TTG TCA CTG AGC G
F0_contig_15322_GA-F	ACG TTG GAT GCA GTG AGT TGG GTG CTT TTG
F0_contig_14722_CG-R	ACG TTG GAT GCA CCA TAC CTC CAG AAC TTG
F0_contig_14722_CG-F	ACG TTG GAT GGT CCT TGA AGC TTT GGA GTC
F0_contig_14722_CG -P	GGG GAG GCT GCA ATT CTT CAA GTT TCA
F0_contig_14427_CA-R	ACG TTG GAT GAT GCC AAA CGA GGT TGT GGG
F0_contig_14427_CA-P	CAC TCC AAT GAT ACT AAC ATC TCT C
F0_contig_14427_CA-F	ACG TTG GAT GCC ATC CCT GTT ATT CCA ATG
F0_contig_14007_GT-R	ACG TTG GAT GGT ACC TCC GGT AAA TGA CTC
F0_contig_14007_GT-F	ACG TTG GAT GAG CAA CGC TGT CTC AGT AAG
F0_contig_14007_GT -P	GCC ATT CTC CTC GTA C
F0_contig_12911_GC-R	ACG TTG GAT GCA ACA AGC AAG ATT GGT GAT G
F0_contig_12911_GC-P	GAA AAA CAT CAA ACA CAT GCA TC
F0_contig_12911_GC-F	ACG TTG GAT GAC ACA AAT GCC ACA AAC ATC
F0_contig_11581_CT-R	ACG TTG GAT GCC AAC TAC TGA GAG AGA AGC
F0_contig_11581_CT-P	GCA GGC TGC TAG TAA T
F0_contig_11581_CT-F	ACG TTG GAT GTC CAT TTG GAT GGG TGG ATG
F0_contig_10934_TC-R	ACG TTG GAT GGG ATT GTT TAC TCG GCC CC
F0_contig_10934_TC-F	ACG TTG GAT GTT CAC CTC CTC CAG AGC GTC
F0_contig_10934_TC -P	CCC CGC CAA TTC CTG CAA CA
F0_contig_10802_CA-R	ACG TTG GAT GCA GTA TTC TGC CTG CCT TTC
F0_contig_10802_CA-P	TAC TCA TAA ATG TAT GAA CCA TAT TGC
F0_contig_10802_CA-F	ACG TTG GAT GCA AGG TGC CAA GAA GAG AAG
F0_contig_10407_CG-R	ACG TTG GAT GGC AGA GTT GAC TCC TTA TCC
F0_contig_10407_CG-P	GGT ATG TTT GTG ATG CCT TTA CAA AAA T
F0_contig_10407_CG-F	ACG TTG GAT GCT TTT GAT GTT TGT GAT GCC
EF_contig_26455-1_CT-R	ACG TTG GAT GGG GCA GTT GGA TTG AAA CAC
EF_contig_26455-1_CT-F	ACG TTG GAT GAA TGA AGT GCA CCA CTA GCC
EF_contig_26455-1_CT -P	AGC CTG CTT CAG AGT A
EF_contig_22617-851_CT-R	ACG TTG GAT GAA ATG CAA TGG CTC TCC ACC
EF_contig_22617-851_CT-F	ACG TTG GAT GCA TCT GGA TTG TTC GCA TGG
EF_contig_22617-851_CT -P	CGG GTG CCT GTA CGA GGT T
A08_contig_7722_CG-R	ACG TTG GAT GAA CGA GCC ATA ACG ATG GAC
A08_contig_7722_CG-P	GGG AGA GTT AGA GAA GGC CCT
A08_contig_7722_CG-F	ACG TTG GAT GGG CCA TTC TGT CCA AGT TAG
A08_contig_5219_TC-R	ACG TTG GAT GGC CTT AAT ACC CAA CAT GCC
A08_contig_5219_TC-P	CCC GTG CAA CCC ACA GAC CTC T
A08_contig_5219_TC-F	ACG TTG GAT GGG TAA AGC ATT GCA ACC CAC
A08_contig_4609_AG-R	ACG TTG GAT GGA CTA ACA GAG ACA CTA GCG
A08_contig_4609_AG-P	TGA AAA CAC TCG CAT CCA AAT CCA GTC C
A08_contig_4609_AG-F	ACG TTG GAT GGT CGA TCT GGT CGA AAA CAC
A08_contig_37717_CG-R	ACG TTG GAT GCC AAA TGA TTC TTC CTC TAC C
A08_contig_37717_CG-P	GGG TTG TGA GCT TGT GCT T
A08_contig_37717_CG-F	ACG TTG GAT GAC TGT CCA ACT CTC AAA GCC
A08_contig_3577_CT-R	ACG TTG GAT GAA TTC CGT GTA CTC CGC AAG
A08_contig_3577_CT-P	CAG TTT TGT CGC GAG GGG CAC
A08_contig_3577_CT-F	ACG TTG GAT GGC AAA AGG CCT TTA GAT CCG
A08_contig_3542_CA-R	ACG TTG GAT GAT TCC AAA AGT TGT GTG AGC
A08_contig_3542_CA-P	GTA GGC TCA GAG GTA GTG GAT GAA C
A08_contig_3542_CA-F	ACG TTG GAT GTA TAT GCT CAG AGG TAG TGG
A08_contig_2830_CT-R	ACG TTG GAT GAA CAT GTC ATC TGC AGC ACG
A08_contig_2830_CT-P	TCG TGA TTC TTG CAT GG
A08_contig_2830_CT-F	ACG TTG GAT GAG GCA TAC ATA GTC CTG CTC
A08_contig_2615_GA-R	ACG TTG GAT GCC AAA GAA ACC TCC GAA GAG
A08_contig_2615_GA-P	CGA CGA CAA GAA ATC AGG
A08_contig_2615_GA-F	ACG TTG GAT GGA GTT GCT GTA GGG AAG AAG
A08_contig_2548_GA-R	ACG TTG GAT GAC AAA ATG ATG CCA GTG GTC
A08_contig_2548_GA-P	GGA GGT TGA AAA GTA TGG GTG CAT CT
A08_contig_2548_GA-F	ACG TTG GAT GAG AAA CTC ACC TGA TCT CCC
A08_contig_2494_AT-R	ACG TTG GAT GCT AAA ACT GAG GAC CTG CTG
A08_contig_2494_AT-P	GGG ATC GGA AAG GAC AGC AAG CTG ACT G
A08_contig_2494_AT-F	ACG TTG GAT GTG GCA GGT CTT TTC AGG AAC
A08_contig_157_TC-R	ACG TTG GAT GGG CCA ACA TCT ATC CAT ACG
A08_contig_157_TC-P	GGG GTG GAC CTA AAC AGA GCG TA
A08_contig_157_TC-F	ACG TTG GAT GGT TGT CTG CCA CCA CTG TAG
A08_contig_1511_GA-R	ACG TTG GAT GTT TGA GTT TGA CGC CAT CGC
A08_contig_1511_GA-P	ATG TTG GCC ACA CCT A
A08_contig_1511_GA-F	ACG TTG GAT GTG CCT TGC TCC ACA GTA ATG
A08_contig_1416_GC-R	ACG TTG GAT GGA GTA CTG TAG CCT ATG GAC
A08_contig_1416_GC-P	GTC TTG ACA TCA GGA CTC
A08_contig_1416_GC-F	ACG TTG GAT GTC AGC AAA GCC GAA GAA CTC
A08_contig_10914_GA-R	ACG TTG GAT GCC AGC TCC AAA TGC CTT AAC
A08_contig_10914_GA-P	GGG AAG AAA TTT GGC ATC TTA CTA AG
A08_contig_10914_GA-F	ACG TTG GAT GTT AGC ATC ACT GGG AGC ATC
A06_contig_9612_AG-R	ACG TTG GAT GAT CGA ATG GCC TCA GCT ATG
A06_contig_9612_AG-P	CCA TTT CAT GTG ATC GTA TGA ACA AGT TC
A06_contig_9612_AG-F	ACG TTG GAT GGA GCA CAT TTC ATG TGA TCG
A06_contig_9_TC-R	ACG TTG GAT GGA CTT GAG GTG CAA ACC AAC
A06_contig_9_TC-P	CTC GAC CAC CGC ACC GGC AAA CCG ACA GGC
A06_contig_9_TC-F	ACG TTG GAT GTT CGT CCC TCG ACC ACC GCA
A06_contig_877_CT-R	ACG TTG GAT GGA AAA CCG AAC AAT GAC GGG
A06_contig_877_CT-P	TGT CTC CAA TCT CTC CTG
A06_contig_877_CT-F	ACG TTG GAT GCT AAG GGC TTT TTC GAG GTG
A06_contig_792_AG-R	ACG TTG GAT GAG TAG GCT GGC AGC AAA ATC
A06_contig_792_AG-P	GAT TAT GGG CAA AGG AAT CTT AGA ATC AT
A06_contig_792_AG-F	ACG TTG GAT GCT TAT AGG GCG CTT ACT CTG
A06_contig_7005_TC-R	ACG TTG GAT GCT TGG AAG GAA ATC CAA GGC
A06_contig_7005_TC-P	GTC CCA GGC AGA AGA GCT GAG GAG AAA
A06_contig_7005_TC-F	ACG TTG GAT GAC TAC ACA GCA AAC AGA GCC
A06_contig_5208_CG-R	ACG TTG GAT GAG CTG TTG TGT TCG AGT CTG
A06_contig_5208_CG-P	CCC CCC CGG CTC TTA CTC AGA AAG AAA G
A06_contig_5208_CG-F	ACG TTG GAT GTC TCC TGA GCC ATT TTC TCG
A06_contig_4110_CT-R	ACG TTG GAT GTT GGG ACG TTG GAG AAT CTG
A06_contig_4110_CT-P	AAA TTT GTT TGT CTT GGA CAG TCC GTA
A06_contig_4110_CT-F	ACG TTG GAT GGT CAA CGC CTT GTA TGC TTC
A06_contig_3772-858_CT-R	ACG TTG GAT GTT ATC CTG TCA TGG CGG TTG
A06_contig_3772-858_CT-P	AGC TCC ATA CCC TTG T
A06_contig_3772-858_CT-F	ACG TTG GAT GAA TGC ATG CGA GCT CCA TAC
A06_contig_3772-1107_CT-R	ACG TTG GAT GCT GGG ATT AGT ATT GGG TGG
A06_contig_3772-1107_CT-P	TTG ACC GCA ATA TGA TGG G
A06_contig_3772-1107_CT-F	ACG TTG GAT GAA CAA GGG CAC GTA CTG AAG
A06_contig_3772_739_AG-R	ACG TTG GAT GCT GAG AGG ATA GCG TTT GTG
A06_contig_3772_739_AG-P	CTT TAA ACA GAA CTG AAC ATG CTG GAT CCC
A06_contig_3772_739_AG-F	ACG TTG GAT GTG CCA ATA TAC ACA CTG CCG
A06_contig_3671_CT-R	ACG TTG GAT GTC ATG ACA AGA GAA GAC GGG
A06_contig_3671_CT-P	GAA TCA GGA TGG CGA G
A06_contig_3671_CT-F	ACG TTG GAT GAC CGG CAG ACA TAG AAG TAG
A06_contig_3402_AG-R	ACG TTG GAT GTG GTC CAA TAC TAC GAG TGC
A06_contig_3402_AG-P	GCT TGG ACA CAG ACT CTC
A06_contig_3402_AG-F	ACG TTG GAT GAC TGG ATT AGA CTA GCT TGG
A06_contig_3143_CT-R	ACG TTG GAT GAC TGA CTC AAG GCT TCA TGC
A06_contig_3143_CT-P	TAT CGC GGC AAG TTG T
A06_contig_3143_CT-F	ACG TTG GAT GGT GAA GTT TGT GGA ATC GGG
A06_contig_29252-2519_TA-R	ACG TTG GAT GGT CGT GTA AAT CTC ACA AGC
A06_contig_29252-2519_TA-P	TCC AGA TCT CTG CAA TAA CAA AT
A06_contig_29252-2519_TA-F	ACG TTG GAT GTA TGC TCT CCA GAT CTC TGC
A06_contig_29252-2298_CA-R	ACG TTG GAT GTA ACT CCT CCA AAT GCT CTG
A06_contig_29252-2298_CA-P	CAT AAC AGG GTT GGG G
A06_contig_29252-2298_CA-F	ACG TTG GAT GAG ACT GAG GAG CAT AAC AGG
A06_contig_29252-1413_CA-R	ACG TTG GAT GGA GTT AAG GGA TTG CTC AAG
A06_contig_29252-1413_CA-P	TCC GAA GGA TTC AGG GA
A06_contig_29252-1413_CA-F	ACG TTG GAT GAA GCA TCT GCA AAG CGG AAG
A06_contig_29252-1189_CT-R	ACG TTG GAT GTG AGA TTC ACG GTC CCA AAG
A06_contig_29252-1189_CT-P	GGA GAG TTC TAG AAG TAG CAG GTT
A06_contig_29252-1189_CT-F	ACG TTG GAT GTG TCC ATA CTC TTC TCT GCC
A06_contig_2842_GA-R	ACG TTG GAT GGA GGG CGT CCA ACG TTT TTC
A06_contig_2842_GA-P	GTC GGG CCT CCG CAT TCC AAA AGT GTA
A06_contig_2842_GA-F	ACG TTG GAT GAA CAG AAA CCG TGA GAT CCG
A06_contig_2821_GT-R	ACG TTG GAT GAA AAC ACG CTG CGC TCA TTC
A06_contig_2821_GT-P	AAG ATC TGG TAA ACG AAA TT
A06_contig_2821_GT-F	ACG TTG GAT GGG CAC ACC TCA ATA TGT ATC
A06_contig_235_AT-R	ACG TTG GAT GTA TCT GCA ACT CAG AGC CAC
A06_contig_235_AT-P	AAC GAA CAA GAA AGT AGA AAA AGA CTC AG
A06_contig_235_AT-F	ACG TTG GAT GAC CTA CTC TGC TGG ATT CAC
A06_contig_20953_CA-R	ACG TTG GAT GGT TGC TCA GAC CCG TTT TTC
A06_contig_20953_CA-P	TGT CAC ACC ACT CAG CAC TGG ATG AAA A
A06_contig_20953_CA-F	ACG TTG GAT GGT TGT CAC AAC ACT CAG CAC
A06_contig_20307_GC-R	ACG TTG GAT GAC TGT AAG CAG AGC AGA GTC
A06_contig_20307_GC-P	GAA TGG CGA GCT CTA AAC AAA GG
A06_contig_20307_GC-F	ACG TTG GAT GGA CAG CTG GGA AAG CTA ATG
A06_contig_1944_TC-R	ACG TTG GAT GAC CCA TGA TAT CAC TTG TGC
A06_contig_1944_TC-P	CCC CAT AAA GAG CAC ATG ACA GAG CAG AT
A06_contig_1944_TC-F	ACG TTG GAT GAG AGA GAG CAC ATG ACA GA
A06_contig_19355_CG-R	ACG TTG GAT GGA CTA CAC GTC TGA TGA AGG
A06_contig_19355_CG-P	AGA TAG TGA TAT TTA AGA CAC AGA TCA AC
A06_contig_19355_CG-F	ACG TTG GAT GGG TAC GAT AGT GAT ATT TAA G
A06_contig_1859_GT-R	ACG TTG GAT GAG TGC ATT CGC TCC GAT AAG
A06_contig_1859_GT-P	CGC GCG GTG CAA AAC TA
A06_contig_1859_GT-F	ACG TTG GAT GAG CCC TAC CGA GCT ATA ATG
A06_contig_1739_GA-R	ACG TTG GAT GGA TAA ATA AGT GGT CGC CTG
A06_contig_1739_GA-P	TGA ACA GTG AGT CTG G
A06_contig_1739_GA-F	ACG TTG GAT GCA GTT GAC AGT TAC ACA GAG
A06_contig_14524_TC-R	ACG TTG GAT GTC TGA AGA AGA CCT GGA GAG
A06_contig_14524_TC-P	ACG TTG GCT TCT TCC TCT TCA
A06_contig_14524_TC-F	ACG TTG GAT GAC TTG CCT TGG CTT CTT CC
A06_contig_1343_GT-R	ACG TTG GAT GTA GTG GCA GTA GTA GTG GTG
A06_contig_1343_GT-P	GAC TTT GCA GCC TTA GGT TTG TTC T
A06_contig_1343_GT-F	ACG TTG GAT GAG CTC CTG AAA CGC GTG TTG
A06_contig_12702_AT-R	ACG TTG GAT GGC AAC ATG AAT TGG CAT GCT
A06_contig_12702_AT-P	CCT AGT CGA AAA CAA ATC TTA TAG AAA A
A06_contig_12702_AT-F	ACG TTG GAT GGC AAC AAA AAC CCT TCA GCG
A06_contig_1252_GC-R	ACG TTG GAT GGC GAG CTG TTT ACA TTT GAC
A06_contig_1252_GC-P	TGC CGT CAT CCC GTC TAG CT
A06_contig_1252_GC-F	ACG TTG GAT GTA GGA ATG GTC TCC TCG ATG
A06_contig_11322-190_GT-R	ACG TTG GAT GAA CAA GCT CCA CCC ATG AAG
A06_contig_11322-190_GT-P	ATT TGG TAG CAT TTC TGG G
A06_contig_11322-190_GT-F	ACG TTG GAT GGC AGC GAC TTG GAT ATT TGG
A06_contig_11322_121_AG-R	ACG TTG GAT GTA TCC AAG TCG CTG CCT TTC
A06_contig_11322_121_AG-P	GAG CCA ACC CAA AAT ACC AAT CTT ATT
A06_contig_11322_121_AG-F	ACG TTG GAT GTG CAT CTT GGT GGA CAA TGG
A05_contig_723_GT-R	ACG TTG GAT GAA AAA CCC AAG GTG GAG GAC
A05_contig_723_GT-P	TTG TTG AAA CCG ATC CCT CC
A05_contig_723_GT-F	ACG TTG GAT GAA TCC GAT CAT GGC TAC ACG
A05_contig_7007_TC-R	ACG TTG GAT GGA TGC CAT GTA CAG CTA CAA
A05_contig_7007_TC-P	AGG GGT TGA TGT GAG CAT ACC CAT AAA C
A05_contig_7007_TC-F	ACG TTG GAT GTG CTC TGC TTA CAG GGA ATC
A05_contig_693_GA-R	ACG TTG GAT GAA GCG TTC CCA ATT GCT GTC
A05_contig_693_GA-P	CGA GCA AAA CTT TGG GTG TCT TCT
A05_contig_693_GA-F	ACG TTG GAT GTT TGG GTC TGA AGT AGA TGC
A05_contig_6362_CA-R	ACG TTG GAT GGA AAC CTG TAG AGG AAC CTG
A05_contig_6362_CA-P	GGG TTC AGT CGC GGG TTC GAT CTC G
A05_contig_6362_CA-F	ACG TTG GAT GTC ATC GAC TGT TTT CTC GGC
A05_contig_5b_AT-R	ACG TTG GAT GCT TGA ACC ATA ACC ATA GCC
A05_contig_5b_AT-P	GAG GGG CCG AGG ACG AGG ACC GCT CTG
A05_contig_5b_AT-F	ACG TTG GAT GTT CTA TTT AGG TAG ATC CCC
A05_contig_5757_CG-R	ACG TTG GAT GTT GAA ACA TGC GCC GAA AGG
A05_contig_5757_CG-P	TCA CTC GTG GCC GCC TTC GCC AAG
A05_contig_5757_CG-F	ACG TTG GAT GAA CTA GCA ACC CCG ATC TAC
A05_contig_573_CT-R	ACG TTG GAT GTT GAG TCA CTC CCA TTA CGC
A05_contig_573_CT-P	CCG GTT CCT AAC GTA GTT TTA ACA
A05_contig_573_CT-F	ACG TTG GAT GTA AGG AAA AAT TCG GGA CGC
A05_contig_5657_CT-R	ACG TTG GAT GAG GAT CGG TGG TGA AAT CTG
A05_contig_5657_CT-P	TAA AAT TGT AGC GGG AGA
A05_contig_5657_CT-F	ACG TTG GAT GCT ATT ATG ATG CAG AAG TGG
A05_contig_5556_AG-R	ACG TTG GAT GCA CTA GCA GAG ATT TCA TTG
A05_contig_5556_AG-P	TCA AAC TCG AAC CTC C
A05_contig_5556_AG-F	ACG TTG GAT GTT TTA CTT CAG CCC GAG GAC
A05_contig_5412_GT-R	ACG TTG GAT GGG CGG AGG ATT TAT TAC AGG
A05_contig_5412_GT-P	AGG GTG TGA AAA GCC CTA TCA
A05_contig_5412_GT-F	ACG TTG GAT GTT TTC CCG CAG TGG ATG ATG
A05_contig_4426_CG-R	ACG TTG GAT GAC AAA CTT CTG CCC TTC AGC
A05_contig_4426_CG-P	AAA TTT TTC CTG GAA ATG ATG ACC ATC C
A05_contig_4426_CG-F	ACG TTG GAT GTA TGT GGT GAT CGA GCA ACG
A05_contig_4105_CG-R	ACG TTG GAT GAG ATT TTC ATG GTG GGA GGC
A05_contig_4105_CG-P	ATA ATC TCA AAT TGC CAT ATT ATA ATT
A05_contig_4105_CG-F	ACG TTG GAT GCT TCC ACT CTG ATC TCA CTG
A05_contig_3418_TA-R	ACG TTG GAT GGT TCT CAT TGT CGT TGA GAG
A05_contig_3418_TA-P	CCT GGA TAA ACT TTG TGA ATT CCA TTC ATT
A05_contig_3418_TA-F	ACG TTG GAT GGG GAA AAC TAC CAG TGC AAC
A05_contig_3231_CA-R	ACG TTG GAT GGT GTA AGC TGG TGC ATA TAG
A05_contig_3231_CA-P	GGC GTC TCT GGA AGT CAG ACT GAT AAA T
A05_contig_3231_CA-F	ACG TTG GAT GCT TCT ATG GAA GTC AGA CTG
A05_contig_2157_AG-R	ACG TTG GAT GCC AGC CAT CAA TTA TGG AAG
A05_contig_2157_AG-P	CCC CCG CGC ATT ACA TTG TGC TGA GAA A
A05_contig_2157_AG-F	ACG TTG GAT GAC TAT ACT GTC TCG GGA AGC
A05_contig_2139_AT-R	ACG TTG GAT GCA GCG GCT TGT AAA TTG TGG
A05_contig_2139_AT-P	CTT CTT CCA CTG TCG GG
A05_contig_2139_AT-F	ACG TTG GAT GGA TGC TCC AAC TCA GAG AAG
A05_contig_1856_TC-R	ACG TTG GAT GAC CTA ACT CCC AAC GCA ATC
A05_contig_1856_TC-P	CAA CTG ATA AAA AAT ATA CCA ACA AGA T
A05_contig_1856_TC-F	ACG TTG GAT GAC AGA CTT TGA CAC TGT GGG
A05_contig_1809_CT-R	ACG TTG GAT GGA CAA CAT GCG TGT CTG TAG
A05_contig_1809_CT-P	GGA AGG CTG GTC AAG AG
A05_contig_1809_CT-F	ACG TTG GAT GAA GTT TTG CGG AGA GGT CTG
A05_contig_1803_CA-R	ACG TTG GAT GGG GCC TTC CAT CAT AGA TAG
A05_contig_1803_CA-P	ACA ACA TAA CTG ACT CAC AAT
A05_contig_1803_CA-F	ACG TTG GAT GAT GCA CTC ACA ACT CAT GGC
A05_contig_1471_GC-R	ACG TTG GAT GTC AGA CTC CAA AAC TGA ACC
A05_contig_1471_GC-P	GGT GTG TGA CTA GTA AAT TAA TG
A05_contig_1471_GC-F	ACG TTG GAT GGA GGG TTT GTG GTG TGT GAC
A05_contig_1354_GA-R	ACG TTG GAT GTC TCC AGT TTT GAC CCT GTC
A05_contig_1354_GA-P	TTT TGC CAT AGC CTA CCA CTT CTT TTA ATT
A05_contig_1354_GA-F	ACG TTG GAT GTT GAA AGA AGA GCC TCA CCC
A05_contig_1272_GT-R	ACG TTG GAT GGG CGA ACT TTA GGC TAT CTC
A05_contig_1272_GT-P	GGT AGG AGG CCC AAA ATA TCC AGT ACC
A05_contig_1272_GT-F	ACG TTG GAT GTG CAG ACA TTC TGG CTT TGG
A05_contig_11994_GA-R	ACG TTG GAT GAG AAT TTC ACA GCG GCA GAG
A05_contig_11994_GA-P	TCT GGG TTT GCA CAC TG
A05_contig_11994_GA-F	ACG TTG GAT GCT AAT TGC AGG GCT TTG GTG
A05_contig_11643_CT-R	ACG TTG GAT GAC GAA TAC GGA GAA GAA GGC
A05_contig_11643_CT-P	GGA ATT TCT TTT TCC TCC TCT C
A05_contig_11643_CT-F	ACG TTG GAT GGA TTT CTG CTG CAC ATC TTC
A05_contig_1017_AG-R	ACG TTG GAT GCC AGT TGT TCT GGA TTG CTC
A05_contig_1017_AG-P	AGA GTT TTG TGG GAT CCA
A05_contig_1017_AG-F	ACG TTG GAT GTG GTG GCT CTG AGT TTT GTG
A05_contig_1000_GA-R	ACG TTG GAT GTG TAT AGT GGT GGA GAC TCG
A05_contig_1000_GA-P	GGA GAT ACA GAC CGC GTG AA
A05_contig_1000_GA-F	ACG TTG GAT GTA GCC TTA CGG AAA GGC AAG

## Sheet: Table S6
Table S6 : Polymorphism analysis of 301 SNP loci successfully genotyped by Sequenom iPlex
Pop	Locus	N	Na	Ne	I	Ho	He	UHe	F	HWE (a)
Array1	Loci-1	179	2	1.74126	0.616893	0.614525	0.425705	0.426897	-0.443548	***
	Loci-2	177	2	2	0.693147	1	0.5	0.501416	-1	***
	Loci-3	177	1	1	0	0	0	0	#N/A	Monomorphic
	Loci-4	177	2	1.99231	0.691215	0.463277	0.498069	0.49948	0.0698539	ns
	Loci-5	177	2	1.99231	0.691215	0.937853	0.498069	0.49948	-0.882979	***
	Loci-6	177	2	2	0.693147	1	0.5	0.501416	-1	***
	Loci-7	176	1	1	0	0	0	0	#N/A	Monomorphic
	Loci-8	179	2	1.77956	0.629864	0.502793	0.438064	0.439291	-0.147763	ns
	Loci-9	178	2	1.99943	0.693005	0.410112	0.499858	0.501266	0.179542	ns
	Loci-10	177	2	2	0.693147	1	0.5	0.501416	-1	***
	Loci-11	177	2	1.94415	0.678714	0.514124	0.485636	0.487012	-0.0586611	ns
	Loci-12	179	2	1.97772	0.687503	0.502793	0.494367	0.495751	-0.0170455	ns
	Loci-13	176	2	1.77284	0.627638	0.517045	0.435934	0.437176	-0.186063	ns
	Loci-14	176	2	2	0.693147	1	0.5	0.501425	-1	***
	Loci-15	169	2	1.99748	0.692517	0.491124	0.49937	0.500852	0.0165118	ns
	Loci-16	178	1	1	0	0	0	0	#N/A	Monomorphic
	Loci-17	177	2	1.95452	0.681467	0.497175	0.488365	0.489749	-0.0180392	ns
	Loci-18	179	1	1	0	0	0	0	#N/A	Monomorphic
	Loci-19	178	2	1.77735	0.629135	0.376404	0.437366	0.438598	0.139383	ns
	Loci-20	167	2	1.92484	0.673494	0.419162	0.480476	0.481919	0.127612	ns
	Loci-21	179	2	1.94536	0.679036	0.519553	0.485955	0.487317	-0.0691372	ns
	Loci-22	176	1	1	0	0	0	0	#N/A	Monomorphic
	Loci-23	165	2	1.99407	0.691659	0.472727	0.498512	0.500028	0.0517241	ns
	Loci-24	176	2	1.99994	0.693131	0.505682	0.499984	0.501408	-0.0113963	ns
	Loci-25	172	2	1.99669	0.692319	0.459302	0.499172	0.500627	0.0798713	ns
	Loci-26	177	2	2	0.693147	1	0.5	0.501416	-1	***
	Loci-27	177	1	1	0	0	0	0	#N/A	Monomorphic
	Loci-28	176	2	1.90177	0.667094	0.772727	0.474174	0.475524	-0.62963	***
	Loci-29	177	2	1.71605	0.607965	0.502825	0.417265	0.418447	-0.205049	ns
	Loci-30	172	2	1.98684	0.689831	0.523256	0.496687	0.498135	-0.0534912	ns
	Loci-31	177	2	1.94415	0.678714	0.502825	0.485636	0.487012	-0.0353939	ns
	Loci-32	178	2	1.85912	0.654764	0.5	0.46211	0.463412	-0.081993	ns
	Loci-33	177	1	1	0	0	0	0	#N/A	Monomorphic
	Loci-34	176	2	1.98151	0.688475	0.392045	0.495335	0.496746	0.208525	ns
	Loci-35	179	1	1	0	0	0	0	#N/A	Monomorphic
	Loci-36	179	1	1	0	0	0	0	#N/A	Monomorphic
	Loci-37	177	2	1.07614	0.157387	0.0734463	0.0707491	0.0709496	-0.0381232	ns
	Loci-38	178	2	1.96991	0.68549	0.438202	0.492362	0.493749	0.11	ns
	Loci-39	178	1	1	0	0	0	0	#N/A	Monomorphic
	Loci-40	178	1	1	0	0	0	0	#N/A	Monomorphic
	Loci-41	175	2	1.80817	0.639122	0.548571	0.446955	0.448236	-0.227352	ns
	Loci-42	165	1	1	0	0	0	0	#N/A	Monomorphic
	Loci-43	178	1	1	0	0	0	0	#N/A	Monomorphic
	Loci-44	178	2	1.89452	0.665046	0.449438	0.472163	0.473493	0.0481283	ns
	Loci-45	178	2	1.89452	0.665046	0.516854	0.472163	0.473493	-0.0946524	ns
	Loci-46	163	2	1.85836	0.654539	0.527607	0.461892	0.463313	-0.142275	ns
	Loci-47	178	2	1.08781	0.17467	0.0842697	0.080719	0.0809464	-0.0439883	ns
	Loci-48	177	2	1.75586	0.621919	0.514124	0.43048	0.431699	-0.194305	ns
	Loci-49	178	2	1.72547	0.61134	0.601124	0.420449	0.421633	-0.429719	***
	Loci-50	179	2	2	0.693147	1	0.5	0.501401	-1	***
	Loci-51	179	2	1.97024	0.685575	0.486034	0.492447	0.493827	0.0130241	ns
	Loci-52	177	1	1	0	0	0	0	#N/A	Monomorphic
	Loci-53	146	2	1.66064	0.58717	0.123288	0.397823	0.39919	0.690094	***
	Loci-54	176	2	1.83371	0.647094	0.267045	0.454658	0.455954	0.412646	***
	Loci-55	177	1	1	0	0	0	0	#N/A	Monomorphic
	Loci-56	168	2	1.85483	0.653487	0.684524	0.460867	0.462242	-0.485297	***
	Loci-57	178	2	1.74529	0.618289	0.505618	0.427029	0.428232	-0.184035	ns
	Loci-58	179	2	1.96468	0.684132	0.497207	0.491012	0.492387	-0.0126172	ns
	Loci-59	178	2	1.97507	0.686821	0.494382	0.493688	0.495078	-0.00140647	ns
	Loci-60	177	2	1.99484	0.691854	0.531073	0.498707	0.50012	-0.0649002	ns
	Loci-61	178	1	1	0	0	0	0	#N/A	Monomorphic
	Loci-62	177	2	1.56731	0.547934	0.474576	0.361965	0.36299	-0.311111	**
	Loci-63	172	2	1.95862	0.682547	0.854651	0.489437	0.490864	-0.746193	***
	Loci-64	174	2	1.96853	0.685133	0.551724	0.492007	0.493425	-0.121375	ns
	Loci-65	178	1	1	0	0	0	0	#N/A	Monomorphic
	Loci-66	179	1	1	0	0	0	0	#N/A	Monomorphic
	Loci-67	172	2	1.53249	0.531722	0.447674	0.347468	0.348481	-0.28839	*
	Loci-68	179	2	2	0.693147	1	0.5	0.501401	-1	***
	Loci-69	178	1	1	0	0	0	0	#N/A	Monomorphic
	Loci-70	172	2	1.44949	0.488909	0.383721	0.3101	0.311004	-0.23741	ns
	Loci-71	178	2	1.88483	0.662276	0.516854	0.469448	0.470771	-0.100982	ns
	Loci-72	177	2	1.79387	0.634538	0.480226	0.442545	0.443799	-0.0851455	ns
	Loci-73	173	2	1.9976	0.692546	0.491329	0.499399	0.500846	0.0161576	ns
	Loci-74	177	2	1.94772	0.679664	0.440678	0.486578	0.487956	0.0943322	ns
	Loci-75	167	2	1.99742	0.692502	0.556886	0.499355	0.500854	-0.115212	ns
	Loci-76	179	2	1.80997	0.639692	0.463687	0.447505	0.448758	-0.0361614	ns
	Loci-77	179	2	1.24091	0.34429	0.217877	0.194142	0.194686	-0.122257	ns
	Loci-78	164	2	1.22824	0.333048	0.207317	0.185827	0.186395	-0.115646	ns
	Loci-79	177	1	1	0	0	0	0	#N/A	Monomorphic
	Loci-80	176	2	1.98915	0.690417	0.426136	0.497272	0.498689	0.143052	ns
	Loci-81	170	2	1.8167	0.641813	0.682353	0.44955	0.450876	-0.517857	***
	Loci-82	178	2	1.06968	0.147404	0.0674157	0.0651433	0.0653268	-0.0348837	ns
	Loci-83	178	2	1.42551	0.47529	0.365169	0.298495	0.299335	-0.223368	ns
	Loci-84	178	2	1.83145	0.646397	0.516854	0.453983	0.455262	-0.138487	ns
	Loci-85	177	1	1	0	0	0	0	#N/A	Monomorphic
	Loci-86	176	2	1.93208	0.675465	0.3125	0.482422	0.483796	0.352227	***
	Loci-87	178	2	1.90839	0.668949	0.44382	0.475997	0.477338	0.0675994	ns
	Loci-88	177	2	1.76875	0.626272	0.514124	0.434629	0.435861	-0.182903	ns
	Loci-89	179	1	1	0	0	0	0	#N/A	Monomorphic
	Loci-90	177	1	1	0	0	0	0	#N/A	Monomorphic
	Loci-91	179	2	1.28172	0.378127	0.251397	0.219797	0.220412	-0.14377	ns
	Loci-92	174	2	1.23462	0.338755	0.00574713	0.190035	0.190583	0.969758	***
	Loci-93	176	2	1.88734	0.662997	0.539773	0.470154	0.471494	-0.148076	ns
	Loci-94	178	1	1	0	0	0	0	#N/A	Monomorphic
	Loci-95	176	2	1.57079	0.549503	0.477273	0.363378	0.364413	-0.313433	**
	Loci-96	175	2	1.98902	0.690385	0.422857	0.497241	0.498666	0.149593	ns
	Loci-97	174	2	1.63654	0.577576	0.528736	0.388955	0.390076	-0.359375	***
	Loci-98	175	2	1.68265	0.595632	0.565714	0.405698	0.40686	-0.394422	***
	Loci-99	178	1	1	0	0	0	0	#N/A	Monomorphic
	Loci-100	177	2	1.97722	0.687375	0.474576	0.494239	0.495639	0.039783	ns
	Loci-101	171	2	2	0.693147	1	0.5	0.501466	-1	***
	Loci-102	177	2	1.42088	0.472591	0.361582	0.296211	0.29705	-0.22069	ns
	Loci-103	178	2	1.96429	0.68403	0.483146	0.49091	0.492293	0.0158159	ns
	Loci-104	176	2	1.21142	0.317527	0.193182	0.174522	0.175019	-0.106918	ns
	Loci-105	161	2	1.66668	0.589519	0.465839	0.400004	0.40125	-0.164585	ns
	Loci-106	174	2	2	0.693147	1	0.5	0.501441	-1	***
	Loci-107	173	2	1.81641	0.641723	0.49711	0.449464	0.450767	-0.106007	ns
	Loci-108	173	2	1.96526	0.684283	0.416185	0.491162	0.492586	0.152653	ns
	Loci-109	178	2	1.29038	0.384889	0.011236	0.225035	0.225669	0.95007	***
	Loci-110	178	2	1.95502	0.681598	0.533708	0.488496	0.489872	-0.0925537	ns
	Loci-111	158	2	1.87954	0.66075	0.506329	0.467954	0.469439	-0.0820065	ns
	Loci-112	178	2	1.83713	0.648139	0.702247	0.455672	0.456955	-0.541126	***
	Loci-113	175	2	1.84344	0.650059	0.708571	0.457535	0.458846	-0.548673	***
	Loci-114	177	2	1.78142	0.630478	0.491525	0.438651	0.439894	-0.120538	ns
	Loci-115	177	1	1	0	0	0	0	#N/A	Monomorphic
	Loci-116	179	2	1.99944	0.693007	0.536313	0.49986	0.50126	-0.0729271	ns
	Loci-117	178	1	1	0	0	0	0	#N/A	Monomorphic
	Loci-118	169	2	1.8784	0.660419	0.745562	0.467631	0.469018	-0.59434	***
	Loci-119	163	1	1	0	0	0	0	#N/A	Monomorphic
	Loci-120	178	2	1.42551	0.47529	0.365169	0.298495	0.299335	-0.223368	ns
	Loci-121	178	2	1.70527	0.604052	0.370787	0.413584	0.414749	0.10348	ns
	Loci-122	178	1	1	0	0	0	0	#N/A	Monomorphic
	Loci-123	167	2	1.72982	0.61288	0.449102	0.421905	0.423172	-0.0644627	ns
	Loci-124	176	2	1.9745	0.686677	0.5	0.493543	0.494949	-0.0130822	ns
	Loci-125	163	2	1.99093	0.690868	0.441718	0.497723	0.499254	0.112523	ns
	Loci-126	179	1	1	0	0	0	0	#N/A	Monomorphic
	Loci-127	177	1	1	0	0	0	0	#N/A	Monomorphic
	Loci-128	167	2	1.43337	0.479822	0.371257	0.302341	0.303249	-0.227941	ns
	Loci-129	178	2	2	0.693147	1	0.5	0.501408	-1	***
	Loci-130	154	1	1	0	0	0	0	#N/A	Monomorphic
	Loci-131	156	2	1.99795	0.692633	0.570513	0.499486	0.501092	-0.142199	ns
	Loci-132	173	2	1.98508	0.689384	0.913295	0.496241	0.497679	-0.840426	***
	Loci-133	165	2	1.96812	0.685026	0.387879	0.491901	0.493396	0.21147	ns
	Loci-134	148	2	1.94452	0.678812	0.00675676	0.485733	0.48738	0.98609	***
	Loci-135	177	2	1.96389	0.683926	0.864407	0.490807	0.492198	-0.761194	***
	Loci-136	178	1	1	0	0	0	0	#N/A	Monomorphic
	Loci-137	177	2	1.9367	0.676714	0.819209	0.483657	0.485027	-0.69378	***
	Loci-138	178	2	1.98192	0.68858	0.735955	0.495439	0.496835	-0.485459	***
	Loci-139	178	2	1.78361	0.631195	0.651685	0.439338	0.440576	-0.483333	***
	Loci-140	167	2	1.99542	0.691999	0.952096	0.498853	0.500351	-0.908571	***
	Loci-141	172	2	1.11652	0.213643	0.00581395	0.104364	0.104668	0.944291	***
	Loci-142	173	2	1.99042	0.69074	0.618497	0.497594	0.499037	-0.242975	ns
	Loci-143	178	2	1.61435	0.568423	0.511236	0.380555	0.381627	-0.343396	***
	Loci-144	178	2	1.3966	0.458018	0.342697	0.283976	0.284776	-0.20678	ns
	Loci-145	178	1	1	0	0	0	0	#N/A	Monomorphic
	Loci-146	174	2	1.00576	0.0196861	0.00574713	0.00573061	0.00574713	-0.00288184	ns
	Loci-147	177	1	1	0	0	0	0	#N/A	Monomorphic
	Loci-148	179	2	2	0.693147	1	0.5	0.501401	-1	***
	Loci-149	176	2	1.98915	0.690417	0.914773	0.497272	0.498689	-0.839582	***
	Loci-150	164	1	1	0	0	0	0	#N/A	Monomorphic
	Loci-151	174	2	1.95632	0.681941	0.448276	0.488836	0.490245	0.082973	ns
	Loci-152	177	2	1.87858	0.660471	0.474576	0.467682	0.469007	-0.014742	ns
	Loci-153	178	2	1.91716	0.671385	0.792135	0.478396	0.479744	-0.655814	***
	Loci-154	150	2	1.91294	0.670216	0.76	0.477244	0.478841	-0.592475	***
	Loci-155	170	2	2	0.693147	1	0.5	0.501475	-1	***
	Loci-156	173	2	1.85147	0.652481	0.462428	0.459888	0.461221	-0.00552165	ns
	Loci-157	176	2	1.90177	0.667094	0.477273	0.474174	0.475524	-0.00653595	ns
	Loci-158	154	2	1.68169	0.595269	0.564935	0.405359	0.40668	-0.393665	***
	Loci-159	176	2	1.32229	0.408659	0.284091	0.243737	0.244431	-0.165563	ns
	Loci-160	176	2	1.75342	0.621086	0.511364	0.429688	0.430912	-0.190083	ns
Array2	141Loci-1	187	1	1	0	0	0	0	#N/A	Monomorphic
	141Loci-2	186	2	1.92778	0.674298	0.505376	0.48127	0.482567	-0.0500901	ns
	141Loci-3	180	2	1.6701	0.590842	0.522222	0.401235	0.402352	-0.301538	**
	141Loci-4	186	1	1	0	0	0	0	#N/A	Monomorphic
	141Loci-5	184	2	1.97181	0.685982	0.478261	0.492852	0.494195	0.0296057	ns
	141Loci-6	187	2	1.71006	0.605797	0.502674	0.415225	0.416338	-0.210606	ns
	141Loci-7	187	2	1.74179	0.617075	0.433155	0.425877	0.427019	-0.0170891	ns
	141Loci-8	182	1	1	0	0	0	0	#N/A	Monomorphic
	141Loci-9	186	2	1.99533	0.691976	0.435484	0.498829	0.500174	0.126988	ns
	141Loci-10	187	2	1.94651	0.679343	0.438503	0.486259	0.487563	0.0982122	ns
	141Loci-11	187	2	1.00536	0.0185105	0.00534759	0.0053333	0.00534759	-0.00268097	ns
	141Loci-12	184	2	1.8775	0.660159	0.36413	0.467377	0.46865	0.220906	ns
	141Loci-13	183	2	1.88596	0.662601	0.52459	0.469766	0.471053	-0.116705	ns
	141Loci-14	188	2	1.9991	0.692921	0.553191	0.499774	0.501106	-0.106884	ns
	141Loci-15	181	2	1.96822	0.685052	0.475138	0.491926	0.493289	0.0341276	ns
	141Loci-16	188	2	1.84232	0.649721	0.579787	0.457206	0.458426	-0.268109	*
	141Loci-17	188	1	1	0	0	0	0	#N/A	Monomorphic
	141Loci-18	188	2	1.7317	0.613544	0.5	0.422533	0.42366	-0.18334	ns
	141Loci-19	187	2	1.88588	0.662579	0.497326	0.469745	0.471004	-0.0587161	ns
	141Loci-20	188	2	1.44164	0.484522	0.37766	0.306346	0.307163	-0.232787	ns
	141Loci-21	187	2	1.95916	0.682687	0.513369	0.489576	0.490889	-0.0485981	ns
	141Loci-22	188	2	1.90493	0.667981	0.521277	0.475045	0.476312	-0.0973198	ns
	141Loci-23	156	2	1.76444	0.624823	0.378205	0.433247	0.43464	0.127045	ns
	141Loci-24	171	1	1	0	0	0	0	#N/A	Monomorphic
	141Loci-25	187	1	1	0	0	0	0	#N/A	Monomorphic
	141Loci-26	188	2	1.69984	0.602056	0.558511	0.411711	0.412809	-0.356561	***
	141Loci-27	187	2	1.16694	0.27272	0.15508	0.143055	0.143439	-0.084058	ns
	141Loci-28	187	1	1	0	0	0	0	#N/A	Monomorphic
	141Loci-29	181	1	1	0	0	0	0	#N/A	Monomorphic
	141Loci-30	186	2	1.97714	0.687355	0.505376	0.494219	0.495551	-0.0225757	ns
	141Loci-31	184	2	1.98307	0.688873	0.461957	0.495732	0.497083	0.0681324	ns
	141Loci-32	188	2	1.98183	0.688557	0.468085	0.495416	0.496738	0.0551685	ns
	141Loci-33	179	2	1.0056	0.0192155	0.00558659	0.00557099	0.00558659	-0.00280112	ns
	141Loci-34	185	2	1.00542	0.0186815	0.00540541	0.0053908	0.00540541	-0.00271003	ns
	141Loci-35	177	2	1.00567	0.0194008	0.00564972	0.00563376	0.00564972	-0.00283286	ns
	141Loci-36	174	2	1.00576	0.0196861	0.00574713	0.00573061	0.00574713	-0.00288184	ns
	141Loci-37	186	2	1.46083	0.495141	0.392473	0.315456	0.316306	-0.244147	ns
	141Loci-38	185	2	1.99947	0.693016	0.518919	0.499869	0.501223	-0.0381108	ns
	141Loci-39	188	1	1	0	0	0	0	#N/A	Monomorphic
	141Loci-40	187	1	1	0	0	0	0	#N/A	Monomorphic
	141Loci-41	163	2	1.77523	0.628432	0.447853	0.436693	0.438037	-0.0255548	ns
	141Loci-42	188	1	1	0	0	0	0	#N/A	Monomorphic
	141Loci-43	183	1	1	0	0	0	0	#N/A	Monomorphic
	141Loci-44	188	1	1	0	0	0	0	#N/A	Monomorphic
	141Loci-45	183	2	1.41265	0.467728	0.355191	0.292111	0.292911	-0.215947	ns
	141Loci-46	185	2	1.96956	0.685399	0.475676	0.492272	0.493606	0.0337132	ns
	141Loci-47	177	2	1.8297	0.645859	0.694915	0.453462	0.454746	-0.532468	***
	141Loci-48	159	2	1.16218	0.267568	0.0754717	0.139551	0.139992	0.459184	***
	141Loci-49	172	2	1.99669	0.692319	0.354651	0.499172	0.500627	0.289521	*
	141Loci-50	187	1	1	0	0	0	0	#N/A	Monomorphic
	141Loci-51	185	1	1	0	0	0	0	#N/A	Monomorphic
	141Loci-52	179	2	1.80997	0.639692	0.675978	0.447505	0.448758	-0.510549	***
	141Loci-53	187	1	1	0	0	0	0	#N/A	Monomorphic
	141Loci-54	187	2	1.68404	0.596157	0.513369	0.406188	0.407277	-0.263869	*
	141Loci-55	188	1	1	0	0	0	0	#N/A	Monomorphic
	141Loci-56	168	2	1.82514	0.644449	0.535714	0.452098	0.453447	-0.184953	ns
	141Loci-57	180	2	1.74376	0.617761	0.505556	0.426528	0.427716	-0.185282	ns
	141Loci-58	188	1	1	0	0	0	0	#N/A	Monomorphic
	141Loci-59	188	2	1.95958	0.682799	0.484043	0.489687	0.490993	0.0115268	ns
	141Loci-60	188	2	1.87278	0.658786	0.367021	0.466034	0.467277	0.212458	ns
	141Loci-61	188	2	1.80382	0.637736	0.457447	0.44562	0.446809	-0.0265397	ns
	141Loci-62	187	2	1.87637	0.659832	0.743316	0.467057	0.468309	-0.591489	***
	141Loci-63	183	2	1.65877	0.586439	0.546448	0.397145	0.398233	-0.37594	***
	141Loci-64	188	2	1.64055	0.579196	0.531915	0.390448	0.391489	-0.362319	***
	141Loci-65	188	2	1.89614	0.665504	0.553191	0.472612	0.473872	-0.170498	ns
	141Loci-66	187	2	1.37551	0.444777	0.326203	0.272999	0.273731	-0.194888	ns
	141Loci-67	188	1	1	0	0	0	0	#N/A	Monomorphic
	141Loci-68	187	2	1.89956	0.666471	0.770053	0.473562	0.474832	-0.626087	***
	141Loci-69	185	2	1.98515	0.689403	0.481081	0.49626	0.497605	0.0305867	ns
	141Loci-70	185	2	1.76195	0.623984	0.502703	0.432447	0.433619	-0.162461	ns
	141Loci-71	186	1	1	0	0	0	0	#N/A	Monomorphic
	141Loci-72	175	2	1.99064	0.690794	0.36	0.497649	0.499075	0.276599	*
	141Loci-73	182	2	1.3106	0.400147	0.274725	0.236988	0.237641	-0.159236	ns
	141Loci-74	186	2	1.01081	0.0334573	0.0107527	0.0106949	0.0107237	-0.00540541	ns
	141Loci-75	188	2	1.9092	0.669174	0.547872	0.476219	0.477489	-0.150462	ns
	141Loci-76	187	2	1.69711	0.601047	0.524064	0.410764	0.411865	-0.275828	*
	141Loci-77	188	2	1.55893	0.544115	0.468085	0.358533	0.359489	-0.305556	**
	141Loci-78	184	2	1.57907	0.553201	0.407609	0.366715	0.367714	-0.111514	ns
	141Loci-79	170	2	1.89006	0.663775	0.476471	0.470917	0.472306	-0.0117932	ns
	141Loci-80	188	1	1	0	0	0	0	#N/A	Monomorphic
	141Loci-81	188	1	1	0	0	0	0	#N/A	Monomorphic
	141Loci-82	187	2	1.98361	0.689009	0.545455	0.495868	0.497197	-0.1	ns
	141Loci-83	185	2	1.8483	0.651529	0.454054	0.458963	0.460207	0.0106952	ns
	141Loci-84	163	2	1.89691	0.665721	0.374233	0.472825	0.47428	0.208517	ns
	141Loci-85	187	2	1.55525	0.542423	0.465241	0.357016	0.357973	-0.303136	**
	141Loci-86	187	2	1.57596	0.551818	0.481283	0.365467	0.366446	-0.316901	**
	141Loci-87	187	2	1.88117	0.661221	0.545455	0.468415	0.469671	-0.164469	ns
	141Loci-88	188	1	1	0	0	0	0	#N/A	Monomorphic
	141Loci-89	187	2	1.65084	0.583312	0.433155	0.394249	0.395306	-0.0986835	ns
	141Loci-90	185	2	1.73691	0.615375	0.578378	0.424266	0.425416	-0.363245	***
	141Loci-91	188	2	1.99543	0.692001	0.484043	0.498854	0.500184	0.0296912	ns
	141Loci-92	186	2	1.60687	0.565269	0.473118	0.377674	0.378692	-0.252717	ns
	141Loci-93	188	1	1	0	0	0	0	#N/A	Monomorphic
	141Loci-94	187	2	1.9931	0.691416	0.513369	0.49827	0.499606	-0.030303	ns
	141Loci-95	188	1	1	0	0	0	0	#N/A	Monomorphic
	141Loci-96	176	2	1.67167	0.591444	0.556818	0.401795	0.40294	-0.385827	***
	141Loci-97	184	2	1.9448	0.678887	0.353261	0.485808	0.487131	0.272838	*
	141Loci-98	188	2	1.99543	0.692001	0.154255	0.498854	0.500184	0.690781	***
	141Loci-99	187	2	1.63064	0.575172	0.449198	0.386743	0.387779	-0.161491	ns
	141Loci-100	184	2	1.72801	0.612239	0.505435	0.421299	0.422447	-0.199706	ns
	141Loci-101	186	2	1.96167	0.683345	0.494624	0.49023	0.491551	-0.00896226	ns
	141Loci-102	188	1	1	0	0	0	0	#N/A	Monomorphic
	141Loci-103	163	2	1.84648	0.65098	0.453988	0.458429	0.45984	0.00968801	ns
	141Loci-104	186	2	1.66788	0.589984	0.424731	0.400436	0.401516	-0.0606706	ns
	141Loci-105	175	2	1.0408	0.0980391	0.04	0.0392	0.0393123	-0.0204082	ns
	141Loci-106	188	2	1.00533	0.0184262	0.00531915	0.005305	0.00531915	-0.00266667	ns
	141Loci-107	182	2	1.95376	0.681266	0.835165	0.488166	0.48951	-0.710823	***
	141Loci-108	188	2	1.67376	0.592249	0.558511	0.402544	0.403617	-0.387454	***
	141Loci-109	187	2	1.98885	0.690342	0.518717	0.497198	0.49853	-0.0432807	ns
	141Loci-110	187	2	1.43734	0.482087	0.374332	0.304269	0.305085	-0.230263	ns
	141Loci-111	170	1	1	0	0	0	0	#N/A	Monomorphic
	141Loci-112	161	2	1.93715	0.676836	0.807453	0.483778	0.485285	-0.669059	***
	141Loci-113	187	1	1	0	0	0	0	#N/A	Monomorphic
	141Loci-114	186	2	1.14945	0.253361	0.139785	0.130015	0.130365	-0.0751445	ns
	141Loci-115	187	1	1	0	0	0	0	#N/A	Monomorphic
	141Loci-116	187	1	1	0	0	0	0	#N/A	Monomorphic
	141Loci-117	186	2	1.87512	0.659469	0.44086	0.466701	0.467959	0.0553698	ns
	141Loci-118	187	1	1	0	0	0	0	#N/A	Monomorphic
	141Loci-119	159	2	1.93125	0.67524	0.471698	0.4822	0.483721	0.0217793	ns
	141Loci-120	188	2	1.91338	0.670339	0.62766	0.477365	0.478638	-0.314841	**
	141Loci-121	187	2	1.57596	0.551818	0.470588	0.365467	0.366446	-0.287637	**
	141Loci-122	169	2	1.65619	0.585424	0.544379	0.396205	0.39738	-0.373984	***
	141Loci-123	187	1	1	0	0	0	0	#N/A	Monomorphic
	141Loci-124	187	1	1	0	0	0	0	#N/A	Monomorphic
	141Loci-125	187	1	1	0	0	0	0	#N/A	Monomorphic
	141Loci-126	182	2	1.5859	0.556218	0.434066	0.369445	0.370463	-0.174913	ns
	141Loci-127	187	1	1	0	0	0	0	#N/A	Monomorphic
	141Loci-128	188	1	1	0	0	0	0	#N/A	Monomorphic
	141Loci-129	161	2	1.57207	0.550076	0.478261	0.363894	0.365028	-0.314286	**
	141Loci-130	187	2	1.8715	0.658413	0.534759	0.46567	0.466918	-0.148366	ns
	141Loci-131	158	2	1.83741	0.648227	0.702532	0.455756	0.457203	-0.541463	***
	141Loci-132	181	2	1.75898	0.622979	0.629834	0.431489	0.432684	-0.459677	***
	141Loci-133	186	2	1.72669	0.611773	0.505376	0.420858	0.421992	-0.200824	ns
	141Loci-134	183	2	1.8	0.636514	0.666667	0.444444	0.445662	-0.5	***
	141Loci-135	182	2	1.61403	0.568291	0.0934066	0.380434	0.381482	0.754474	***
	141Loci-136	188	2	1.96247	0.683553	0.574468	0.490437	0.491745	-0.17134	ns
	141Loci-137	180	1	1	0	0	0	0	#N/A	Monomorphic
	141Loci-138	187	1	1	0	0	0	0	#N/A	Monomorphic
	141Loci-139	181	2	1.73329	0.614106	0.486188	0.423064	0.424236	-0.149206	ns
	141Loci-140	182	2	1.73583	0.614996	0.5	0.423907	0.425075	-0.179504	ns
	141Loci-141	187	2	1.76642	0.625491	0.582888	0.433884	0.435048	-0.343417	***
Mean and SE over Loci for each Pop
Pop		N	Na	Ne	I	Ho	He	UHe	F
Array1	Mean	174.45	1.775	1.62027	0.476162	0.4103	0.332998	0.333959	-0.202506
	SE	0.495959	0.0331164	0.0318536	0.0222847	0.0242746	0.016087	0.0161335	0.033145
Array2	Mean	183.213	1.7305	1.52256	0.41702	0.325666	0.288952	0.289749	-0.121523
	SE	0.625838	0.0374997	0.0335949	0.0249843	0.0210532	0.0177203	0.0177691	0.0205222
Percentage of Polymorphic Loci
Population	% P
Array1	0.775
Array2	0.730496
Na = No. of Different Alleles
Ne = No. of Effective Alleles = 1 / (Sum pi^2)
I = Shannon's Information Index = -1* Sum (pi * Ln (pi))
Ho = Observed Heterozygosity = No. of Hets / N
He = Expected Heterozygosity = 1 - Sum pi^2
UHe = Unbiased Expected Heterozygosity = (2N / (2N-1)) * He
F = Fixation Index = (He - Ho) / He = 1 - (Ho / He)
Where pi is the frequency of the ith allele for the population & Sum pi^2 is the sum of the squared population allele frequencies.
(a) Note: significance test of Hardy-Weinberg equilibrium (HWE) with Bonferroni-correction, ns=not significant, * P<0.05, ** P<0.01, *** P<0.001

## Sheet: Table S7
	Table S7: Parentage analysis for assignment of the best full-sib families in the breeding composite seed lot using Colony software package
		The 1st SNP assay (*)				The 2nd SNP assay
	Full Sibship Index	Prob (Inc.)	Prob (Exc.)	Member (n)	% of Total	Prob (Inc.)	Prob (Exc.)	Member (n)	% of Total
	1	1	1	19	0.106145	1	1	27	0.143617
	2	1	1	18	0.100559	1	1	22	0.117021
	3	1	1	18	0.100559	1	1	19	0.101064
	4	1	1	13	0.0726257	0.9959	0.9959	12	0.0638298
	5	1	1	11	0.0614525	0.3364	0.3364	11	0.0585106
	6	1	1	11	0.0614525	0.649	0.649	7	0.037234
	7	0.9603	0.9603	10	0.0558659	0.9991	0.9991	6	0.0319149
	8	1	1	9	0.0502793	0.7127	0.7127	6	0.0319149
	9	0.9988	0.9988	7	0.0391061	0.8996	0.8996	5	0.0265957
	10	0.7177	0.7177	6	0.0335196	1	1	5	0.0265957
	11	1	0.9819	5	0.027933	0.8462	0.8462	4	0.0212766
	12	0.2484	0.2484	4	0.0223464	1	0.649	4	0.0212766
	13	1	0.9987	4	0.0223464	0.9721	0.9721	4	0.0212766
	14	1	0.9984	3	0.0167598	0.9794	0.8522	4	0.0212766
	15	0.9988	0.9988	3	0.0167598	1	1	4	0.0212766
	16	0.9997	0.9997	3	0.0167598	1	1	3	0.0159574
	17	1	1	3	0.0167598	0.5275	0.4634	3	0.0159574
	18	0.9489	0.5144	3	0.0167598	0.9152	0.9152	3	0.0159574
	19	1	0.9755	3	0.0167598	0.9435	0.9435	3	0.0159574
	20	0.9997	0.9584	3	0.0167598	0.9651	0.9086	3	0.0159574
	21	0.9997	0.9578	3	0.0167598	0.7732	0.7732	3	0.0159574
	22	0.6741	0.6651	2	0.0111732	0.5225	0.5225	3	0.0159574
	23	1	0.9985	2	0.0111732	0.9985	0.956	3	0.0159574
	24	0.9979	0.9701	2	0.0111732	1	1	3	0.0159574
	25	0.7117	0.7117	2	0.0111732	0.94	0.6527	2	0.0106383
	26	0.9401	0.8107	2	0.0111732	1	1	2	0.0106383
	27	1	0.9813	2	0.0111732	0.999	0.999	2	0.0106383
	28	1	0.382	1	0.00558659	1	0.9721	2	0.0106383
	29	1	0.7007	1	0.00558659	1	0.9989	2	0.0106383
	30	1	0.9767	1	0.00558659	0.9461	0.9347	2	0.0106383
	31	1	0.6057	1	0.00558659	0.9458	0.2741	2	0.0106383
	32	1	0.807	1	0.00558659	0.9352	0.9337	2	0.0106383
	33	1	0.9312	1	0.00558659	0.9112	0.7919	2	0.0106383
	34	1	0.9059	1	0.00558659	1	0.992	1	0.00531915
	35	1	0.6901	1	0.00558659	1	0.8655	1	0.00531915
	36	---	---	---		1	0.8126	1	0.00531915
	Total	---	---	179		---	---	188
	Note: (*) Both samples and SNPs were different between two SNP arrays. The 1st and 2nd SNP arrays generated genotype data with 108 SNPs x 179 seedlings, and 95 SNPs x 188 seedlings, respectively
